# Supplementary material for: 1-(6-Chloro-1,3-benzothia­zol-2-yl)hydrazine
Source: Acta Crystallogr Sect E Struct Rep Online. 2012 Feb 17;68(Pt 3):o691–2. doi: 10.1107/S1600536812005442 (PMC3295472; doi:10.1107/S1600536812005442)
Supplement: Supplementary file 1 [file e-68-0o691-sup1.cif]

##############################################################################
#                                                                            #
# This CIF contains the data in a paper accepted for publication in          #
# Acta Crystallographica Section E. It conforms to the requirements of       #
# Notes for Authors for Acta Crystallographica Section E, and has been       #
# peer reviewed under the auspices of the IUCr Commission on Journals.       #
#                                                                            #
# Full details of the Crystallographic Information File format               #
# are given in the paper "The Crystallographic Information File (CIF):       #
# a New Standard Archive File for Crystallography" by S. R. Hall, F. H.      #
# Allen and I. D. Brown [Acta Cryst. (1991), A47, 655-685].                  #
#                                                                            #
# The current version of the core CIF dictionary is obtainable from          #
# ftp://ftp.iucr.org/pub/cif_core.dic.                                       #
#                                                                            #
# Software is freely available for graphical display of the structure(s)     #
# in this CIF. For information consult the CIF software page                 #
# http://www.iucr.org/resources/cif/software.                                #
#                                                                            #
# This file may be used for bona fide research purposes within the           #
# scientific community so long as proper attribution is given to the journal # 
# article from which it was obtained.                                        #
#                                                                            #
##############################################################################
data_global
_audit_creation_method     'form.cif (version 2.0)'
_journal_data_validation_number     ?
_journal_date_recd_electronic     2012-02-03
_journal_date_accepted     2012-02-07
_journal_name_full     'Acta Crystallographica, Section E'
_journal_year     2012
_journal_volume     68
_journal_issue      3
_journal_page_first     o691
_journal_page_last     o692
_journal_paper_category     QO
_journal_paper_doi     10.1107/S1600536812005442
_journal_coeditor_code     LH5415
_publ_contact_author_name     'Professor Fun, Hoong-Kun'
_publ_contact_author_address
;
X-ray Crystallography Unit
School of Physics
Universiti Sains Malaysia
11800 USM, Penang
Malaysia
;
_publ_contact_author_email     hkfun@usm.my
_publ_contact_author_fax     '604 6579150'
_publ_contact_author_phone     '604 6533652'
_publ_section_title
;
1-(6-Chloro-1,3-benzothiazol-2-yl)hydrazine
;
loop_
    _publ_author_name
    _publ_author_footnote
    _publ_author_address
    'Fun, Hoong-Kun'
;
Thomson Reuters ResearcherID: A-3561-2009.
;
;
X-ray Crystallography Unit
School of Physics
Universiti Sains Malaysia
11800 USM, Penang
Malaysia
;
    'Chin Wei Ooi' .
;
X-ray Crystallography Unit
School of Physics
Universiti Sains Malaysia
11800 USM, Penang
Malaysia
;
    'B. K. Sarojini' .
;
Department of Chemistry
P. A. College of Engineering
Mangalore 574 153
India
;
    'B. J. Mohan' .
;
Department of Chemistry
P. A. College of Engineering
Mangalore 574 153
India
;
    'B. Narayana' .
;
Department of Chemistry
Mangalore University
Mangalagangotri 574 199
Mangalore India
;
data_I
_audit_creation_method     SHELXL97
_chemical_name_systematic
;
1-(6-Chloro-1,3-benzothiazol-2-yl)hydrazine
;
_chemical_name_common     ?
_chemical_formula_moiety     'C7 H6 Cl N3 S'
_chemical_formula_sum     'C7 H6 Cl N3 S'
_chemical_formula_iupac     'C7 H6 Cl N3 S'
_chemical_formula_weight     199.66
_chemical_melting_point     ?
_symmetry_cell_setting     orthorhombic
_symmetry_space_group_name_H-M     'P c a 21'
_symmetry_space_group_name_Hall     'P 2c -2ac'
loop_
    _symmetry_equiv_pos_as_xyz
    'x, y, z'
    '-x, -y, z+1/2'
    'x+1/2, -y, z'
    '-x+1/2, y, z+1/2'
_cell_length_a     13.0225(13)
_cell_length_b     5.7767(6)
_cell_length_c     21.708(2)
_cell_angle_alpha     90.00
_cell_angle_beta     90.00
_cell_angle_gamma     90.00
_cell_volume     1633.0(3)
_cell_formula_units_Z     8
_cell_measurement_reflns_used     9942
_cell_measurement_theta_min     3.13
_cell_measurement_theta_max     32.60
_cell_measurement_temperature     100.0(10)
_exptl_crystal_description     block
_exptl_crystal_colour     colourless
_exptl_crystal_size_max     0.46
_exptl_crystal_size_mid     0.33
_exptl_crystal_size_min     0.22
_exptl_crystal_density_diffrn     1.624
_exptl_crystal_density_meas     ?
_exptl_crystal_density_method     'not measured'
_exptl_crystal_F_000     816
_exptl_absorpt_coefficient_mu     0.663
_exptl_absorpt_correction_type     multi-scan
_exptl_absorpt_process_details     '(SADABS; Bruker, 2009)'
_exptl_absorpt_correction_T_min     0.7516
_exptl_absorpt_correction_T_max     0.8673
_exptl_special_details
;
The crystal was placed in the cold stream of an Oxford Cryosystems Cobra
open-flow nitrogen cryostat (Cosier & Glazer, 1986) operating at 100.0(1) K
;
_diffrn_ambient_temperature     100.0(10)
_diffrn_radiation_type     MoK\a
_diffrn_radiation_wavelength     0.71073
_diffrn_radiation_source     'fine-focus sealed tube'
_diffrn_radiation_monochromator     graphite
_diffrn_measurement_device_type     'Bruker APEX DUO CCD area-detector'
_diffrn_measurement_method     '\f and \w'
_diffrn_detector_area_resol_mean     ?
_diffrn_reflns_number     12527
_diffrn_reflns_av_R_equivalents     0.0152
_diffrn_reflns_av_sigmaI/netI     0.0208
_diffrn_reflns_theta_min     3.13
_diffrn_reflns_theta_max     32.60
_diffrn_reflns_theta_full     32.60
_diffrn_measured_fraction_theta_max     0.993
_diffrn_measured_fraction_theta_full     0.993
_diffrn_reflns_limit_h_min     -18
_diffrn_reflns_limit_h_max     19
_diffrn_reflns_limit_k_min     -8
_diffrn_reflns_limit_k_max     8
_diffrn_reflns_limit_l_min     -32
_diffrn_reflns_limit_l_max     32
_diffrn_standards_number     0
_diffrn_standards_interval_count     .
_diffrn_standards_interval_time     .
_diffrn_standards_decay_%     ?
_refine_special_details
;
Refinement of <i>F</i>^2^ against ALL reflections. The weighted <i>R</i>-factor
<i>wR</i> and goodness of fit <i>S</i> are based on <i>F</i>^2^, conventional
<i>R</i>-factors <i>R</i> are based on <i>F</i>, with <i>F</i> set to zero for
negative <i>F</i>^2^. The threshold expression of <i>F</i>^2^ >
\s(<i>F</i>^2^) is used only for calculating <i>R</i>-factors(gt) <i>etc</i>.
and is not relevant to the choice of reflections for refinement.
<i>R</i>-factors based on <i>F</i>^2^ are statistically about twice as large
as those based on <i>F</i>, and <i>R</i>-factors based on ALL data will be
even larger.
;
_reflns_number_total     5771
_reflns_number_gt     5686
_reflns_threshold_expression     I>2\s(I)
_refine_ls_structure_factor_coef     Fsqd
_refine_ls_matrix_type     full
_refine_ls_R_factor_all     0.0198
_refine_ls_R_factor_gt     0.0194
_refine_ls_wR_factor_gt     0.0518
_refine_ls_wR_factor_ref     0.0522
_refine_ls_goodness_of_fit_ref     1.042
_refine_ls_restrained_S_all     1.041
_refine_ls_number_reflns     5771
_refine_ls_number_parameters     242
_refine_ls_number_restraints     1
_refine_ls_hydrogen_treatment     mixed
_refine_ls_weighting_scheme     calc
_refine_ls_weighting_details
     'calc w = 1/[\s^2^(Fo^2^)+(0.0300P)^2^+0.2349P] where P = (Fo^2^+2Fc^2^)/3'
_atom_sites_solution_hydrogens     geom
_atom_sites_solution_primary     direct
_atom_sites_solution_secondary     difmap
_refine_ls_shift/su_max     0.001
_refine_ls_shift/su_mean     0.000
_refine_diff_density_max     0.391
_refine_diff_density_min     -0.210
_refine_ls_extinction_method     none
_refine_ls_extinction_coef     ?
_refine_ls_abs_structure_details     'Flack (1983), with 2734 Friedel pairs'
_refine_ls_abs_structure_Flack     0.50(3)
loop_
    _atom_type_symbol
    _atom_type_description
    _atom_type_scat_dispersion_real
    _atom_type_scat_dispersion_imag
    _atom_type_scat_source
    'C' 'C' 0.0033 0.0016
                         'International Tables Vol C Tables 4.2.6.8 and 6.1.1.4'
    'H' 'H' 0.0000 0.0000
                         'International Tables Vol C Tables 4.2.6.8 and 6.1.1.4'
    'N' 'N' 0.0061 0.0033
                         'International Tables Vol C Tables 4.2.6.8 and 6.1.1.4'
    'S' 'S' 0.1246 0.1234
                         'International Tables Vol C Tables 4.2.6.8 and 6.1.1.4'
    'Cl' 'Cl' 0.1484 0.1585
                         'International Tables Vol C Tables 4.2.6.8 and 6.1.1.4'
_computing_data_collection     'APEX2 (Bruker, 2009)'
_computing_cell_refinement     'SAINT (Bruker, 2009)'
_computing_data_reduction     'SAINT (Bruker, 2009)'
_computing_structure_solution     'SHELXTL (Sheldrick, 2008)'
_computing_structure_refinement     'SHELXTL (Sheldrick, 2008)'
_computing_molecular_graphics     'SHELXTL (Sheldrick, 2008)'
_computing_publication_material
;
SHELXTL (Sheldrick, 2008) and PLATON (Spek, 2009)
;
loop_
    _atom_site_type_symbol
    _atom_site_label
    _atom_site_fract_x
    _atom_site_fract_y
    _atom_site_fract_z
    _atom_site_U_iso_or_equiv
    _atom_site_adp_type
    _atom_site_calc_flag
    _atom_site_refinement_flags
    _atom_site_occupancy
    _atom_site_symmetry_multiplicity
    _atom_site_disorder_assembly
    _atom_site_disorder_group
    Cl Cl1A 0.87218(2) 0.41653(5) 0.717085(12) 0.02134(5) Uani d . 1 1 . .
    S S1A 0.552566(17) 0.69138(4) 0.565134(11) 0.01203(5) Uani d . 1 1 . .
    N N1A 0.66692(7) 1.05970(15) 0.54585(4) 0.01308(15) Uani d . 1 1 . .
    N N2A 0.51172(7) 1.05780(16) 0.49160(4) 0.01507(16) Uani d . 1 1 . .
    N N3A 0.42819(7) 0.91902(16) 0.47219(4) 0.01386(15) Uani d . 1 1 . .
    C C1A 0.71962(7) 0.91958(17) 0.58718(4) 0.01122(15) Uani d . 1 1 . .
    C C2A 0.81645(8) 0.96993(18) 0.61154(5) 0.01342(17) Uani d . 1 1 . .
    H H2AA 0.8505 1.1099 0.6009 0.016 Uiso calc R 1 1 . .
    C C3A 0.86228(8) 0.81302(19) 0.65137(5) 0.01533(18) Uani d . 1 1 . .
    H H3AA 0.9280 0.8454 0.6683 0.018 Uiso calc R 1 1 . .
    C C4A 0.81171(8) 0.60698(18) 0.66667(5) 0.01434(17) Uani d . 1 1 . .
    C C5A 0.71540(8) 0.55065(17) 0.64323(5) 0.01318(16) Uani d . 1 1 . .
    H H5AA 0.6819 0.4103 0.6540 0.016 Uiso calc R 1 1 . .
    C C6A 0.67048(7) 0.71010(16) 0.60320(5) 0.01111(15) Uani d . 1 1 . .
    C C7A 0.57964(8) 0.96117(17) 0.53072(5) 0.01172(16) Uani d . 1 1 . .
    Cl Cl1B -0.11478(2) -0.03607(5) 0.236826(13) 0.02216(6) Uani d . 1 1 . .
    S S1B 0.204579(17) 0.20760(4) 0.392197(11) 0.01240(5) Uani d . 1 1 . .
    N N1B 0.09520(7) 0.58201(14) 0.41251(4) 0.01264(14) Uani d . 1 1 . .
    N N2B 0.24932(7) 0.56551(15) 0.46758(4) 0.01454(15) Uani d . 1 1 . .
    N N3B 0.33266(7) 0.42272(15) 0.48545(4) 0.01366(15) Uani d . 1 1 . .
    C C1B 0.04080(7) 0.44800(16) 0.37042(4) 0.01125(15) Uani d . 1 1 . .
    C C2B -0.05487(8) 0.50641(18) 0.34582(5) 0.01351(17) Uani d . 1 1 . .
    H H2BA -0.0869 0.6485 0.3566 0.016 Uiso calc R 1 1 . .
    C C3B -0.10279(8) 0.3538(2) 0.30526(5) 0.01507(17) Uani d . 1 1 . .
    H H3BA -0.1683 0.3902 0.2886 0.018 Uiso calc R 1 1 . .
    C C4B -0.05411(8) 0.14744(19) 0.28917(5) 0.01476(17) Uani d . 1 1 . .
    C C5B 0.04124(8) 0.08359(18) 0.31282(5) 0.01425(16) Uani d . 1 1 . .
    H H5BA 0.0731 -0.0582 0.3016 0.017 Uiso calc R 1 1 . .
    C C6B 0.08771(7) 0.23707(17) 0.35371(4) 0.01162(15) Uani d . 1 1 . .
    C C7B 0.18114(8) 0.47712(17) 0.42752(5) 0.01170(16) Uani d . 1 1 . .
    H H3N3 0.3862(12) 0.510(3) 0.4823(8) 0.020(4) Uiso d . 1 1 . .
    H H1N2 0.5300(15) 1.169(4) 0.4657(9) 0.032(5) Uiso d . 1 1 . .
    H H2N2 0.2275(13) 0.679(3) 0.4927(8) 0.021(4) Uiso d . 1 1 . .
    H H1N3 0.3749(13) 0.997(4) 0.4765(9) 0.026(5) Uiso d . 1 1 . .
    H H2N3 0.4325(13) 0.893(3) 0.4319(8) 0.019(4) Uiso d . 1 1 . .
    H H4N3 0.3195(15) 0.373(3) 0.5273(8) 0.032(5) Uiso d . 1 1 . .
loop_
    _atom_site_aniso_label
    _atom_site_aniso_U_11
    _atom_site_aniso_U_22
    _atom_site_aniso_U_33
    _atom_site_aniso_U_12
    _atom_site_aniso_U_13
    _atom_site_aniso_U_23
    Cl1A 0.02667(12) 0.01723(10) 0.02012(11) 0.00445(9) -0.01095(10) 0.00160(9)
    S1A 0.01053(9) 0.01123(9) 0.01432(9) -0.00103(7) -0.00095(8) 0.00210(8)
    N1A 0.0121(4) 0.0126(3) 0.0145(4) -0.0016(3) -0.0014(3) 0.0022(3)
    N2A 0.0122(4) 0.0141(4) 0.0189(4) -0.0023(3) -0.0038(3) 0.0051(3)
    N3A 0.0108(3) 0.0150(4) 0.0158(4) -0.0001(3) -0.0018(3) -0.0004(3)
    C1A 0.0106(4) 0.0124(4) 0.0107(4) 0.0002(3) 0.0000(3) 0.0002(3)
    C2A 0.0116(4) 0.0150(4) 0.0137(4) -0.0014(3) -0.0007(3) -0.0004(3)
    C3A 0.0140(4) 0.0175(5) 0.0144(4) 0.0004(3) -0.0034(3) -0.0016(3)
    C4A 0.0162(4) 0.0145(4) 0.0123(4) 0.0033(3) -0.0036(3) 0.0001(3)
    C5A 0.0156(4) 0.0115(4) 0.0124(4) 0.0017(3) -0.0018(3) 0.0009(3)
    C6A 0.0106(4) 0.0112(4) 0.0116(4) -0.0002(3) -0.0004(3) -0.0003(3)
    C7A 0.0113(4) 0.0117(4) 0.0122(4) 0.0007(3) 0.0001(3) 0.0013(3)
    Cl1B 0.02443(12) 0.02047(12) 0.02156(12) -0.00247(9) -0.01001(10)
                                                                     -0.00638(9)
    S1B 0.01040(9) 0.01177(9) 0.01504(10) 0.00135(7) -0.00118(8) -0.00246(8)
    N1B 0.0123(3) 0.0124(3) 0.0132(3) 0.0009(3) -0.0013(3) -0.0035(3)
    N2B 0.0113(3) 0.0148(4) 0.0175(4) 0.0021(3) -0.0040(3) -0.0052(3)
    N3B 0.0109(3) 0.0148(4) 0.0154(4) -0.0004(3) -0.0020(3) 0.0011(3)
    C1B 0.0109(4) 0.0120(4) 0.0109(4) -0.0001(3) 0.0007(3) -0.0012(3)
    C2B 0.0119(4) 0.0150(4) 0.0137(4) 0.0016(3) -0.0004(3) -0.0017(3)
    C3B 0.0124(4) 0.0184(4) 0.0143(4) -0.0001(3) -0.0024(3) -0.0005(3)
    C4B 0.0161(4) 0.0154(4) 0.0129(4) -0.0033(3) -0.0027(3) -0.0025(3)
    C5B 0.0152(4) 0.0134(4) 0.0141(4) -0.0005(3) -0.0011(3) -0.0029(3)
    C6B 0.0113(4) 0.0116(4) 0.0119(4) 0.0003(3) 0.0002(3) -0.0008(3)
    C7B 0.0114(4) 0.0112(4) 0.0126(4) -0.0013(3) 0.0003(3) -0.0016(3)
_geom_special_details
;
All e.s.d.'s (except the e.s.d. in the dihedral angle between two l.s. planes)
are estimated using the full covariance matrix. The cell e.s.d.'s are taken
into account individually in the estimation of e.s.d.'s in distances, angles
and torsion angles; correlations between e.s.d.'s in cell parameters are only
used when they are defined by crystal symmetry. An approximate (isotropic)
treatment of cell e.s.d.'s is used for estimating e.s.d.'s involving l.s.
planes.
;
loop_
    _geom_bond_atom_site_label_1
    _geom_bond_atom_site_label_2
    _geom_bond_site_symmetry_2
    _geom_bond_distance
    _geom_bond_publ_flag
    Cl1A C4A . 1.7402(10) ?
    S1A C6A . 1.7471(10) ?
    S1A C7A . 1.7639(10) ?
    N1A C7A . 1.3129(13) ?
    N1A C1A . 1.3896(13) ?
    N2A C7A . 1.3473(13) ?
    N2A N3A . 1.4154(13) ?
    N2A H1N2 . 0.89(2) ?
    N3A H1N3 . 0.831(18) ?
    N3A H2N3 . 0.890(17) ?
    C1A C2A . 1.3979(14) ?
    C1A C6A . 1.4124(14) ?
    C2A C3A . 1.3877(15) ?
    C2A H2AA . 0.9500 ?
    C3A C4A . 1.4002(15) ?
    C3A H3AA . 0.9500 ?
    C4A C5A . 1.3921(15) ?
    C5A C6A . 1.3948(14) ?
    C5A H5AA . 0.9500 ?
    Cl1B C4B . 1.7434(10) ?
    S1B C6B . 1.7445(10) ?
    S1B C7B . 1.7621(10) ?
    N1B C7B . 1.3137(13) ?
    N1B C1B . 1.3913(13) ?
    N2B C7B . 1.3437(13) ?
    N2B N3B . 1.4173(13) ?
    N2B H2N2 . 0.897(17) ?
    N3B H3N3 . 0.862(17) ?
    N3B H4N3 . 0.968(19) ?
    C1B C2B . 1.3968(14) ?
    C1B C6B . 1.4106(13) ?
    C2B C3B . 1.3935(14) ?
    C2B H2BA . 0.9500 ?
    C3B C4B . 1.3946(15) ?
    C3B H3BA . 0.9500 ?
    C4B C5B . 1.3934(15) ?
    C5B C6B . 1.3929(14) ?
    C5B H5BA . 0.9500 ?
loop_
    _geom_angle_atom_site_label_1
    _geom_angle_atom_site_label_2
    _geom_angle_atom_site_label_3
    _geom_angle_site_symmetry_1
    _geom_angle_site_symmetry_3
    _geom_angle
    _geom_angle_publ_flag
    C6A S1A C7A . . 88.28(5) ?
    C7A N1A C1A . . 109.67(9) ?
    C7A N2A N3A . . 117.22(8) ?
    C7A N2A H1N2 . . 121.6(13) ?
    N3A N2A H1N2 . . 115.4(13) ?
    N2A N3A H1N3 . . 107.6(13) ?
    N2A N3A H2N3 . . 109.9(11) ?
    H1N3 N3A H2N3 . . 104.8(17) ?
    N1A C1A C2A . . 124.65(9) ?
    N1A C1A C6A . . 115.73(9) ?
    C2A C1A C6A . . 119.59(9) ?
    C3A C2A C1A . . 119.20(9) ?
    C3A C2A H2AA . . 120.4 ?
    C1A C2A H2AA . . 120.4 ?
    C2A C3A C4A . . 120.04(9) ?
    C2A C3A H3AA . . 120.0 ?
    C4A C3A H3AA . . 120.0 ?
    C5A C4A C3A . . 122.39(9) ?
    C5A C4A Cl1A . . 119.33(8) ?
    C3A C4A Cl1A . . 118.28(8) ?
    C4A C5A C6A . . 116.82(9) ?
    C4A C5A H5AA . . 121.6 ?
    C6A C5A H5AA . . 121.6 ?
    C5A C6A C1A . . 121.95(9) ?
    C5A C6A S1A . . 128.49(8) ?
    C1A C6A S1A . . 109.56(7) ?
    N1A C7A N2A . . 123.12(9) ?
    N1A C7A S1A . . 116.75(8) ?
    N2A C7A S1A . . 120.12(7) ?
    C6B S1B C7B . . 88.34(5) ?
    C7B N1B C1B . . 109.88(8) ?
    C7B N2B N3B . . 117.51(8) ?
    C7B N2B H2N2 . . 117.4(11) ?
    N3B N2B H2N2 . . 120.0(11) ?
    N2B N3B H3N3 . . 105.0(12) ?
    N2B N3B H4N3 . . 107.2(12) ?
    H3N3 N3B H4N3 . . 113.0(17) ?
    N1B C1B C2B . . 124.81(9) ?
    N1B C1B C6B . . 115.41(9) ?
    C2B C1B C6B . . 119.78(9) ?
    C3B C2B C1B . . 119.23(9) ?
    C3B C2B H2BA . . 120.4 ?
    C1B C2B H2BA . . 120.4 ?
    C2B C3B C4B . . 119.69(9) ?
    C2B C3B H3BA . . 120.2 ?
    C4B C3B H3BA . . 120.2 ?
    C5B C4B C3B . . 122.63(9) ?
    C5B C4B Cl1B . . 118.88(8) ?
    C3B C4B Cl1B . . 118.49(8) ?
    C6B C5B C4B . . 116.96(9) ?
    C6B C5B H5BA . . 121.5 ?
    C4B C5B H5BA . . 121.5 ?
    C5B C6B C1B . . 121.71(9) ?
    C5B C6B S1B . . 128.47(8) ?
    C1B C6B S1B . . 109.81(7) ?
    N1B C7B N2B . . 123.24(9) ?
    N1B C7B S1B . . 116.56(8) ?
    N2B C7B S1B . . 120.20(7) ?
loop_
    _geom_torsion_atom_site_label_1
    _geom_torsion_atom_site_label_2
    _geom_torsion_atom_site_label_3
    _geom_torsion_atom_site_label_4
    _geom_torsion_site_symmetry_1
    _geom_torsion_site_symmetry_2
    _geom_torsion_site_symmetry_3
    _geom_torsion_site_symmetry_4
    _geom_torsion
    _geom_torsion_publ_flag
    C7A N1A C1A C2A . . . . 178.40(10) ?
    C7A N1A C1A C6A . . . . 0.22(12) ?
    N1A C1A C2A C3A . . . . -178.45(9) ?
    C6A C1A C2A C3A . . . . -0.33(15) ?
    C1A C2A C3A C4A . . . . 0.10(16) ?
    C2A C3A C4A C5A . . . . 0.06(16) ?
    C2A C3A C4A Cl1A . . . . -179.72(8) ?
    C3A C4A C5A C6A . . . . 0.02(15) ?
    Cl1A C4A C5A C6A . . . . 179.80(8) ?
    C4A C5A C6A C1A . . . . -0.26(15) ?
    C4A C5A C6A S1A . . . . 178.95(8) ?
    N1A C1A C6A C5A . . . . 178.70(9) ?
    C2A C1A C6A C5A . . . . 0.42(15) ?
    N1A C1A C6A S1A . . . . -0.64(11) ?
    C2A C1A C6A S1A . . . . -178.92(8) ?
    C7A S1A C6A C5A . . . . -178.65(10) ?
    C7A S1A C6A C1A . . . . 0.64(8) ?
    C1A N1A C7A N2A . . . . 179.49(9) ?
    C1A N1A C7A S1A . . . . 0.32(11) ?
    N3A N2A C7A N1A . . . . 170.89(9) ?
    N3A N2A C7A S1A . . . . -9.96(13) ?
    C6A S1A C7A N1A . . . . -0.58(8) ?
    C6A S1A C7A N2A . . . . -179.78(9) ?
    C7B N1B C1B C2B . . . . 178.69(10) ?
    C7B N1B C1B C6B . . . . 0.05(12) ?
    N1B C1B C2B C3B . . . . -178.22(9) ?
    C6B C1B C2B C3B . . . . 0.37(15) ?
    C1B C2B C3B C4B . . . . -0.92(15) ?
    C2B C3B C4B C5B . . . . 0.97(16) ?
    C2B C3B C4B Cl1B . . . . -178.42(8) ?
    C3B C4B C5B C6B . . . . -0.41(16) ?
    Cl1B C4B C5B C6B . . . . 178.97(8) ?
    C4B C5B C6B C1B . . . . -0.17(15) ?
    C4B C5B C6B S1B . . . . 178.78(8) ?
    N1B C1B C6B C5B . . . . 178.90(9) ?
    C2B C1B C6B C5B . . . . 0.18(15) ?
    N1B C1B C6B S1B . . . . -0.22(11) ?
    C2B C1B C6B S1B . . . . -178.94(8) ?
    C7B S1B C6B C5B . . . . -178.81(10) ?
    C7B S1B C6B C1B . . . . 0.24(8) ?
    C1B N1B C7B N2B . . . . -179.78(9) ?
    C1B N1B C7B S1B . . . . 0.15(11) ?
    N3B N2B C7B N1B . . . . 172.50(10) ?
    N3B N2B C7B S1B . . . . -7.43(13) ?
    C6B S1B C7B N1B . . . . -0.23(9) ?
    C6B S1B C7B N2B . . . . 179.70(9) ?
loop_
    _geom_hbond_atom_site_label_D
    _geom_hbond_atom_site_label_H
    _geom_hbond_atom_site_label_A
    _geom_hbond_site_symmetry_A
    _geom_hbond_distance_DH
    _geom_hbond_distance_HA
    _geom_hbond_distance_DA
    _geom_hbond_angle_DHA
    _geom_hbond_publ_flag
    N2A H1N2 N1B 3_575 0.89(2) 2.03(2) 2.9084(12) 170.5(18) yes
    N2B H2N2 N1A 3_475 0.897(17) 2.059(18) 2.9539(13) 175.3(16) yes
    N3A H1N3 N3B 1_565 0.831(18) 2.53(2) 3.1776(13) 135.6(16) yes
    N3B H3N3 N3A . 0.863(16) 2.435(17) 3.1383(13) 139.1(14) yes
_iucr_refine_instructions_details
;
TITL mo_bks32_0m in Pca2(1) (100K)
CELL 0.71073  13.0225   5.7767  21.7082  90.000  90.000  90.000
ZERR   8.00   0.0013   0.0006   0.0022   0.000   0.000   0.000
LATT -1
SYMM -X, -Y, 0.5+Z
SYMM 0.5+X, -Y, Z
SYMM 0.5-X, Y, 0.5+Z
SFAC C H N S CL
UNIT 56 48 24 8 8
TEMP -173.000
SIZE 0.221 0.331 0.457
L.S. 10
BOND $H
FMAP 2 2 60
PLAN 20
EQIV $1 -1/2+x,2-y,z
HTAB N2B N1A_$1
EQIV $2 1/2+x,2-y,z
HTAB N2A N1B_$2
EQIV $3 x,1+y,z
HTAB N3A N3B_$3
OMIT 5 3 -2
OMIT 6 0 -12
OMIT 4 0 4
OMIT 14 0 -4
TWIN
ACTA
CONF
WGHT      0.0300      0.2349
BASF   0.50292
FVAR       0.50920
CL1A  5    0.872182    0.416526    0.717085    11.00000    0.02667    0.01723 =
         0.02012    0.00160   -0.01095    0.00445
S1A   4    0.552566    0.691377    0.565134    11.00000    0.01053    0.01123 =
         0.01432    0.00210   -0.00095   -0.00103
N1A   3    0.666918    1.059698    0.545852    11.00000    0.01214    0.01264 =
         0.01446    0.00216   -0.00144   -0.00155
N2A   3    0.511717    1.057804    0.491598    11.00000    0.01215    0.01412 =
         0.01894    0.00506   -0.00379   -0.00229
N3A   3    0.428191    0.919022    0.472190    11.00000    0.01080    0.01499 =
         0.01580   -0.00044   -0.00183   -0.00012
C1A   1    0.719622    0.919583    0.587179    11.00000    0.01059    0.01238 =
         0.01070    0.00023    0.00002    0.00022
C2A   1    0.816445    0.969929    0.611538    11.00000    0.01165    0.01496 =
         0.01366   -0.00043   -0.00067   -0.00138
AFIX  43
H2AA  2    0.850456    1.109869    0.600949    11.00000   -1.20000
AFIX   0
C3A   1    0.862284    0.813022    0.651374    11.00000    0.01402    0.01752 =
         0.01444   -0.00162   -0.00339    0.00043
AFIX  43
H3AA  2    0.928021    0.845417    0.668278    11.00000   -1.20000
AFIX   0
C4A   1    0.811709    0.606984    0.666673    11.00000    0.01622    0.01449 =
         0.01230    0.00007   -0.00356    0.00333
C5A   1    0.715399    0.550653    0.643227    11.00000    0.01565    0.01149 =
         0.01239    0.00094   -0.00178    0.00168
AFIX  43
H5AA  2    0.681867    0.410299    0.653975    11.00000   -1.20000
AFIX   0
C6A   1    0.670477    0.710104    0.603201    11.00000    0.01055    0.01119 =
         0.01160   -0.00028   -0.00036   -0.00017
C7A   1    0.579639    0.961165    0.530721    11.00000    0.01135    0.01166 =
         0.01216    0.00133    0.00012    0.00069
CL1B  5   -0.114783   -0.036073    0.236826    11.00000    0.02443    0.02047 =
         0.02156   -0.00638   -0.01001   -0.00247
S1B   4    0.204579    0.207597    0.392197    11.00000    0.01040    0.01177 =
         0.01504   -0.00246   -0.00118    0.00135
N1B   3    0.095199    0.582014    0.412507    11.00000    0.01233    0.01242 =
         0.01318   -0.00352   -0.00128    0.00085
N2B   3    0.249315    0.565512    0.467584    11.00000    0.01127    0.01480 =
         0.01754   -0.00525   -0.00399    0.00215
N3B   3    0.332655    0.422722    0.485454    11.00000    0.01086    0.01477 =
         0.01535    0.00115   -0.00197   -0.00037
C1B   1    0.040796    0.448003    0.370423    11.00000    0.01087    0.01199 =
         0.01090   -0.00116    0.00074   -0.00005
C2B   1   -0.054869    0.506408    0.345822    11.00000    0.01185    0.01498 =
         0.01370   -0.00169   -0.00043    0.00158
AFIX  43
H2BA  2   -0.086889    0.648494    0.356619    11.00000   -1.20000
AFIX   0
C3B   1   -0.102792    0.353821    0.305256    11.00000    0.01243    0.01844 =
         0.01433   -0.00051   -0.00241   -0.00010
AFIX  43
H3BA  2   -0.168317    0.390210    0.288633    11.00000   -1.20000
AFIX   0
C4B   1   -0.054115    0.147445    0.289172    11.00000    0.01608    0.01535 =
         0.01286   -0.00254   -0.00269   -0.00329
C5B   1    0.041242    0.083594    0.312816    11.00000    0.01522    0.01340 =
         0.01414   -0.00295   -0.00113   -0.00052
AFIX  43
H5BA  2    0.073110   -0.058163    0.301561    11.00000   -1.20000
AFIX   0
C6B   1    0.087712    0.237070    0.353706    11.00000    0.01133    0.01159 =
         0.01194   -0.00082    0.00016    0.00026
C7B   1    0.181139    0.477117    0.427518    11.00000    0.01139    0.01116 =
         0.01256   -0.00161    0.00027   -0.00125
H3N3  2    0.386189    0.509644    0.482338    11.00000    0.02030
H1N2  2    0.529959    1.169350    0.465715    11.00000    0.03206
H2N2  2    0.227490    0.678610    0.492706    11.00000    0.02134
H1N3  2    0.374937    0.996505    0.476547    11.00000    0.02612
H2N3  2    0.432492    0.892931    0.431872    11.00000    0.01938
H4N3  2    0.319548    0.372760    0.527269    11.00000    0.03179
HKLF 4 1 0 1 0 1 0 0 0 0 -1
REM  mo_bks32_0m in Pca2(1) (100K)
REM R1 =  0.0194 for   5686 Fo > 4sig(Fo)  and  0.0198 for all   5771 data
REM    242 parameters refined using      1 restraints
END
WGHT      0.0300      0.2349
REM Highest difference peak  0.391,  deepest hole -0.210,  1-sigma level  0.048
Q1    1   0.7612  0.9618  0.5997  11.00000  0.05    0.39
Q2    1  -0.0060  0.4833  0.3572  11.00000  0.05    0.36
Q3    1   0.6972  0.8137  0.5974  11.00000  0.05    0.32
Q4    1   0.7598  0.5921  0.6580  11.00000  0.05    0.30
Q5    1   0.6202  1.0200  0.5392  11.00000  0.05    0.30
Q6    1   0.0601  0.3439  0.3618  11.00000  0.05    0.29
Q7    1   0.7003  0.6309  0.6215  11.00000  0.05    0.29
Q8    1   0.1344  0.5243  0.4197  11.00000  0.05    0.28
Q9    1  -0.0034  0.1144  0.3005  11.00000  0.05    0.27
Q10   1  -0.0789  0.2405  0.2979  11.00000  0.05    0.27
Q11   1   0.2229  0.5239  0.4470  11.00000  0.05    0.25
Q12   1   0.0610  0.1444  0.3376  11.00000  0.05    0.24
Q13   1   0.8360  0.7084  0.6585  11.00000  0.05    0.24
Q14   1   0.8343  0.9067  0.6324  11.00000  0.05    0.23
Q15   1   0.9234  0.4466  0.7115  11.00000  0.05    0.23
Q16   1   0.6963  0.9762  0.5670  11.00000  0.05    0.20
Q17   1  -0.1644 -0.0394  0.2446  11.00000  0.05    0.19
Q18   1  -0.0928  0.4000  0.3389  11.00000  0.05    0.19
Q19   1   0.0667  0.4955  0.3981  11.00000  0.05    0.19
Q20   1  -0.0749  0.4404  0.3244  11.00000  0.05    0.19
;
