# Supplementary material for: 1-(6-Chloro-1,3-benzothia­zol-2-yl)hydrazine
Source: Acta Crystallogr Sect E Struct Rep Online. 2012 Feb 17;68(Pt 3):o691–2. doi: 10.1107/S1600536812005442 (PMC3295472; doi:10.1107/S1600536812005442)
Supplement: Supplementary file 2 [file e-68-0o691-Isup2.hkl]

# 
# h,k,l, Fc-squared, Fo-squared, sigma(Fo-squared) and status flag 
# 
data_I
_shelx_title ' mo_bks32_0m in Pca2(1) (100K)' 
_shelx_refln_list_code          4 
_shelx_F_calc_maximum      203.22 
_exptl_crystal_F_000       816.00 
_reflns_d_resolution_high  0.6595 
 
loop_ 
 _symmetry_equiv_pos_as_xyz 
 'x, y, z' 
 '-x, -y, z+1/2' 
 'x+1/2, -y, z' 
 '-x+1/2, y, z+1/2' 
 
_cell_length_a    13.0225 
_cell_length_b     5.7767 
_cell_length_c    21.7082 
_cell_angle_alpha  90.000 
_cell_angle_beta   90.000 
_cell_angle_gamma  90.000 
 
_shelx_F_squared_multiplier     1.000 
 
loop_ 
 _refln_index_h 
 _refln_index_k 
 _refln_index_l 
 _refln_F_squared_calc 
 _refln_F_squared_meas 
 _refln_F_squared_sigma 
 _refln_observed_status 
   0   0 -32       64.35       61.42      7.11 o 
   2   0 -32     1073.85     1051.83     30.12 o 
   4   0 -32        1.53       -1.72      3.20 o 
   0   1 -32      397.63      406.31     16.57 o 
   1   1 -32      220.17      234.27      8.73 o 
   2   1 -32        7.87        4.95      2.68 o 
   3   1 -32      186.91      196.79      8.02 o 
   4   1 -32      118.80      123.48      9.42 o 
   0   2 -32      285.52      272.57     13.81 o 
   1   2 -32      279.33      264.33     13.59 o 
   2   0 -31      253.72      264.07     12.77 o 
   4   0 -31      607.53      627.91     21.57 o 
   6   0 -31     1451.97     1557.87     40.71 o 
   1   1 -31       82.34       98.48      5.76 o 
   2   1 -31       50.03       57.53      8.71 o 
   3   1 -31      204.66      223.15      8.35 o 
   4   1 -31       17.69       23.10      2.89 o 
   5   1 -31       73.67       84.93      4.57 o 
   6   1 -31        7.88        8.86      2.88 o 
   1   2 -31      402.50      417.96     12.13 o 
   2   2 -31       52.74       56.71      5.11 o 
   3   2 -31       15.83       13.31      3.21 o 
   4   2 -31       45.60       52.52      5.26 o 
   0   0 -30       35.26       34.55      5.41 o 
   2   0 -30      155.74      160.81      6.67 o 
   4   0 -30      347.90      316.87     14.27 o 
   6   0 -30      192.13      196.76     11.45 o 
   8   0 -30      337.50      358.56     16.00 o 
   0   1 -30       27.17       31.42      5.49 o 
   1   1 -30      253.35      266.62     13.17 o 
   2   1 -30       52.57       47.24      4.52 o 
   3   1 -30      148.13      158.69      6.20 o 
   4   1 -30      817.10      835.42     14.59 o 
   5   1 -30       35.36       34.78      3.34 o 
   6   1 -30      238.17      231.71      6.91 o 
   7   1 -30      156.91      161.24      7.39 o 
   0   2 -30      699.35      728.07     23.88 o 
   1   2 -30      126.18      126.47      6.57 o 
   2   2 -30       15.44       24.21      3.73 o 
   3   2 -30      423.04      409.37     11.87 o 
   4   2 -30       16.88       14.39      3.16 o 
   5   2 -30        4.77        3.34      5.75 o 
   6   2 -30      167.14      176.67     10.68 o 
   0   3 -30      736.35      782.09     25.25 o 
   1   3 -30       80.39       88.22      6.31 o 
   2   3 -30      361.12      379.16     12.20 o 
   3   3 -30      240.52      252.01     11.35 o 
   4   3 -30      188.87      189.42     11.49 o 
   2   0 -29     2195.45     2209.77     36.21 o 
   4   0 -29      184.15      173.77     10.14 o 
   6   0 -29       69.27       60.75      7.12 o 
   8   0 -29      310.73      324.66     14.89 o 
   1   1 -29      448.05      446.76     11.94 o 
   2   1 -29       76.69       76.77      4.08 o 
   3   1 -29       58.25       56.71      3.79 o 
   4   1 -29        5.23        6.94      2.02 o 
   5   1 -29       54.74       57.21      3.89 o 
   6   1 -29      551.01      539.90     10.96 o 
   7   1 -29      416.80      439.68      9.80 o 
   8   1 -29      319.72      337.70     10.80 o 
   9   1 -29      136.34      134.51      9.70 o 
   1   2 -29      166.88      162.59      7.19 o 
   2   2 -29        6.80        3.27      2.48 o 
   3   2 -29      633.94      649.01     15.60 o 
   4   2 -29       23.21       20.66      6.62 o 
   5   2 -29       24.44       21.40      3.41 o 
   6   2 -29      707.92      728.43     30.15 o 
   7   2 -29       51.97       54.00      4.94 o 
   8   2 -29        1.92        1.11      2.19 o 
   1   3 -29      287.67      292.94      9.97 o 
   2   3 -29      142.37      145.14      7.08 o 
   3   3 -29       33.96       33.97      4.62 o 
   4   3 -29      785.68      838.38     18.67 o 
   5   3 -29      245.86      244.96      9.15 o 
   6   3 -29       38.51       51.55      7.07 o 
   0   0 -28     1398.05     1366.29     34.58 o 
   2   0 -28      561.29      595.14     15.37 o 
   4   0 -28       80.89       90.68      7.21 o 
   6   0 -28       95.75       98.71      8.08 o 
   8   0 -28      330.17      342.92     15.15 o 
  10   0 -28       45.04       53.23      7.03 o 
   0   1 -28       85.33       86.84      7.11 o 
   1   1 -28      410.36      414.21      8.91 o 
   2   1 -28      143.79      138.61      5.03 o 
   3   1 -28      233.23      240.16      6.66 o 
   4   1 -28       59.67       67.10      4.05 o 
   5   1 -28      179.65      177.08      5.84 o 
   6   1 -28       19.40       23.05      3.21 o 
   7   1 -28      216.70      212.92      6.49 o 
   8   1 -28     1193.11     1166.49     35.75 o 
   9   1 -28      360.99      348.43     17.27 o 
  10   1 -28        5.19        7.20      4.00 o 
   0   2 -28      524.63      514.96     18.68 o 
   1   2 -28       96.87       96.33      5.66 o 
   2   2 -28       25.07       25.18      3.47 o 
   3   2 -28      114.29      117.70      9.30 o 
   4   2 -28       44.45       37.88      4.17 o 
   5   2 -28      187.62      181.95      7.47 o 
   6   2 -28       22.44       22.49      3.47 o 
   7   2 -28       82.73       78.82      4.46 o 
   8   2 -28      314.13      309.33      8.06 o 
   9   2 -28       80.78       87.77      5.42 o 
   0   3 -28      729.18      716.20     23.56 o 
   1   3 -28      702.57      724.19     16.87 o 
   2   3 -28      292.48      289.75     11.67 o 
   3   3 -28       61.12       67.28      5.49 o 
   4   3 -28       27.92       23.66      3.69 o 
   5   3 -28      163.57      164.60      7.89 o 
   6   3 -28       40.84       47.25      4.72 o 
   7   3 -28       22.48       26.98      3.79 o 
   0   4 -28      226.24      246.24     13.06 o 
   1   4 -28       55.63       68.24      5.69 o 
   2   4 -28      154.84      163.89      7.49 o 
   3   4 -28      857.42      893.92     19.76 o 
   4   4 -28       52.70       49.84      5.11 o 
   2   0 -27      115.71      126.27      5.70 o 
   4   0 -27     1110.84     1121.88     20.94 o 
   6   0 -27     1903.29     1903.68     45.78 o 
   8   0 -27      439.08      459.96     17.48 o 
  10   0 -27      773.37      753.26     24.83 o 
   1   1 -27      256.11      264.97      6.80 o 
   2   1 -27       33.09       37.23      4.43 o 
   3   1 -27      190.08      195.73      5.88 o 
   4   1 -27      634.95      628.77     11.59 o 
   5   1 -27      238.28      255.30      8.70 o 
   6   1 -27       43.16       49.32      3.56 o 
   7   1 -27      228.07      226.54      9.40 o 
   8   1 -27       98.21       98.07      5.73 o 
   9   1 -27      195.18      204.25      8.15 o 
  10   1 -27       18.20       20.38      3.50 o 
  11   1 -27      157.92      160.61     10.28 o 
   1   2 -27      697.78      735.41     27.33 o 
   2   2 -27      726.00      719.63     18.93 o 
   3   2 -27      423.12      417.85     11.48 o 
   4   2 -27       58.21       59.19      4.89 o 
   5   2 -27       44.77       50.78      4.58 o 
   6   2 -27       26.50       27.20      2.86 o 
   7   2 -27      310.14      318.25     10.97 o 
   8   2 -27      340.70      350.68      8.55 o 
   9   2 -27       73.10       73.68      4.48 o 
  10   2 -27      129.28      124.28      8.97 o 
   1   3 -27       51.22       49.09      4.66 o 
   2   3 -27      100.20      108.99      5.90 o 
   3   3 -27      169.53      179.61      7.52 o 
   4   3 -27      225.09      226.54     10.00 o 
   5   3 -27       14.02       14.55      3.06 o 
   6   3 -27      606.32      607.05     19.06 o 
   7   3 -27      198.16      204.15     10.13 o 
   8   3 -27      150.47      156.95      7.28 o 
   9   3 -27      189.89      211.84     11.52 o 
   1   4 -27      209.75      199.58      8.20 o 
   2   4 -27       13.40       12.69      5.63 o 
   3   4 -27      812.62      826.55     18.53 o 
   4   4 -27       72.16       82.14      6.19 o 
   5   4 -27      110.95      115.63      6.30 o 
   6   4 -27       33.40       36.29      4.39 o 
   0   0 -26       98.42       83.39      6.35 o 
   2   0 -26     1117.18     1146.46     20.93 o 
   4   0 -26       54.32       57.69      5.58 o 
   6   0 -26       20.89       29.73      5.13 o 
   8   0 -26        3.08        6.94      3.39 o 
  10   0 -26      846.73      820.23     25.69 o 
   0   1 -26     2361.67     2333.38     36.91 o 
   1   1 -26      224.25      240.23      5.38 o 
   2   1 -26        4.36        4.89      1.72 o 
   3   1 -26      140.48      149.93      4.98 o 
   4   1 -26      664.98      679.85     14.40 o 
   5   1 -26      159.51      169.11      6.36 o 
   6   1 -26       60.14       59.45      3.80 o 
   7   1 -26      252.64      255.08      6.87 o 
   8   1 -26       69.05       67.35      4.11 o 
   9   1 -26      169.64      173.12      8.38 o 
  10   1 -26       93.33       89.88      5.86 o 
  11   1 -26      803.06      782.70     18.00 o 
   0   2 -26       84.19       85.61      7.05 o 
   1   2 -26      200.10      196.23      7.42 o 
   2   2 -26      123.07      139.80     11.73 o 
   3   2 -26      123.50      115.29      5.72 o 
   4   2 -26       35.78       39.32      3.22 o 
   5   2 -26      737.62      763.03     13.80 o 
   6   2 -26        7.68        8.43      2.08 o 
   7   2 -26      277.95      269.62      8.51 o 
   8   2 -26      106.50      103.52      4.66 o 
   9   2 -26       21.25       18.53      2.55 o 
  10   2 -26      573.58      539.49     21.57 o 
  11   2 -26       88.59       86.26      7.83 o 
   0   3 -26      391.33      394.43     16.02 o 
   1   3 -26        6.09        6.06      2.40 o 
   2   3 -26       13.76       14.18      2.91 o 
   3   3 -26      667.90      694.86     18.46 o 
   4   3 -26      215.46      221.31      8.29 o 
   5   3 -26      117.84      124.46      8.14 o 
   6   3 -26       44.64       46.88      7.58 o 
   7   3 -26       73.92       79.82      5.73 o 
   8   3 -26      587.37      568.53     14.40 o 
   9   3 -26      359.18      374.01     11.32 o 
   0   4 -26      578.37      549.31     19.95 o 
   1   4 -26      278.79      293.12      9.86 o 
   2   4 -26       15.24       10.50      2.85 o 
   3   4 -26      216.37      201.53     10.20 o 
   4   4 -26      224.38      228.67      8.61 o 
   5   4 -26       20.21       24.40      3.73 o 
   6   4 -26        5.25        1.40      2.30 o 
   7   4 -26      271.56      262.78      9.52 o 
   0   5 -26       78.09       81.78      8.71 o 
   1   5 -26       44.95       42.29      5.70 o 
   2   5 -26       18.86       13.63      3.24 o 
   3   5 -26      202.08      199.82     10.33 o 
   4   5 -26      177.21      181.92     11.27 o 
   2   0 -25      315.87      318.54     11.79 o 
   4   0 -25     2913.02     2832.43     66.24 o 
   6   0 -25     2164.80     2091.73     33.89 o 
   8   0 -25       12.76       12.78      4.09 o 
  10   0 -25      303.80      287.34     13.45 o 
  12   0 -25       34.44       34.44      5.84 o 
   1   1 -25      447.18      449.09      7.63 o 
   2   1 -25      315.38      312.52      7.23 o 
   3   1 -25      551.79      561.01     10.41 o 
   4   1 -25       78.17       91.83      3.99 o 
   5   1 -25       62.30       60.02      3.64 o 
   6   1 -25      398.01      400.27      8.54 o 
   7   1 -25       69.40       57.85      3.52 o 
   8   1 -25      104.18      102.69      4.36 o 
   9   1 -25      951.48      955.12     15.68 o 
  10   1 -25      126.47      123.82      9.42 o 
  11   1 -25      126.71      135.27      6.77 o 
  12   1 -25       18.36       22.74      3.68 o 
   1   2 -25      237.93      253.64     15.49 o 
   2   2 -25     1470.34     1464.64     26.19 o 
   3   2 -25       89.66       92.15      3.97 o 
   4   2 -25      109.22      103.26      4.41 o 
   5   2 -25      868.15      885.96     14.51 o 
   6   2 -25      125.41      114.11      4.53 o 
   7   2 -25      223.71      228.47      7.58 o 
   8   2 -25      707.11      714.75     12.90 o 
   9   2 -25       70.55       69.87      4.26 o 
  10   2 -25      178.57      184.29      7.54 o 
  11   2 -25      422.56      418.44     12.03 o 
  12   2 -25       51.69       63.32      7.54 o 
   1   3 -25       84.36       89.58      8.72 o 
   2   3 -25      779.96      784.51     16.95 o 
   3   3 -25       61.41       60.73      6.28 o 
   4   3 -25      108.05      110.42      5.78 o 
   5   3 -25       73.56       77.98     11.79 o 
   6   3 -25      147.77      162.65      6.99 o 
   7   3 -25      173.75      183.04      7.43 o 
   8   3 -25      152.58      153.38      6.97 o 
   9   3 -25       12.66       15.08      3.58 o 
  10   3 -25      123.64      126.69     17.23 o 
   1   4 -25      201.95      204.66      7.93 o 
   2   4 -25       40.68       59.69      8.81 o 
   3   4 -25      819.68      827.18     18.13 o 
   4   4 -25      302.70      311.60     17.51 o 
   5   4 -25      208.01      212.30      8.24 o 
   6   4 -25       27.38       30.13      3.86 o 
   7   4 -25       44.47       42.43      4.56 o 
   8   4 -25      128.37      118.26      6.50 o 
   1   5 -25       35.70       36.62      4.28 o 
   2   5 -25      233.09      235.94      8.78 o 
   3   5 -25        6.21        6.96      3.18 o 
   4   5 -25      163.30      171.81      7.58 o 
   5   5 -25       93.43       94.54      5.83 o 
   6   5 -25      469.26      490.74     19.18 o 
   0   0 -24     1800.08     1839.34     42.20 o 
   2   0 -24      838.76      836.59     16.24 o 
   4   0 -24       31.04       25.34      4.15 o 
   6   0 -24       47.12       46.32      3.85 o 
   8   0 -24      560.92      533.75     18.39 o 
  10   0 -24        0.74       -0.44      2.63 o 
  12   0 -24      172.38      166.38     10.44 o 
   0   1 -24     1513.48     1557.82     26.07 o 
   1   1 -24     1042.73     1036.07     14.72 o 
   2   1 -24       25.01       30.08      2.23 o 
   3   1 -24      866.84      887.97     14.06 o 
   4   1 -24      616.59      615.01     10.94 o 
   5   1 -24      255.83      242.34      6.28 o 
   6   1 -24       85.69       82.49      3.79 o 
   7   1 -24      312.74      313.18      8.39 o 
   8   1 -24      686.36      671.14     11.99 o 
   9   1 -24      296.62      307.93      7.56 o 
  10   1 -24      312.81      337.89     10.21 o 
  11   1 -24       86.68       92.96      5.58 o 
  12   1 -24      132.52      130.87      6.65 o 
  13   1 -24      152.23      155.51     10.11 o 
   0   2 -24      931.25      894.72     25.59 o 
   1   2 -24      112.09      118.21      5.57 o 
   2   2 -24        5.82        6.62      2.18 o 
   3   2 -24       47.66       48.01      3.25 o 
   4   2 -24       41.55       32.83      2.80 o 
   5   2 -24       46.92       46.09      3.28 o 
   6   2 -24        7.18       10.37      1.97 o 
   7   2 -24      101.65       90.81      4.01 o 
   8   2 -24      243.93      239.33      6.58 o 
   9   2 -24      229.45      237.14      6.73 o 
  10   2 -24      633.15      667.38     15.51 o 
  11   2 -24      112.77      119.84      6.24 o 
  12   2 -24       49.46       60.24      5.22 o 
   0   3 -24      911.75      841.93     25.26 o 
   1   3 -24      919.06      910.45     18.64 o 
   2   3 -24      726.00      702.85     15.66 o 
   3   3 -24      219.79      224.47      7.89 o 
   4   3 -24       27.20       28.45      4.10 o 
   5   3 -24      288.44      297.15     10.33 o 
   6   3 -24      147.98      145.31      6.50 o 
   7   3 -24      278.10      293.22      9.38 o 
   8   3 -24       95.20       90.08      4.37 o 
   9   3 -24      109.04      101.17      6.62 o 
  10   3 -24      296.06      292.74     10.24 o 
  11   3 -24        4.75        6.12      2.63 o 
   0   4 -24      837.44      865.05     26.00 o 
   1   4 -24      190.56      183.83      7.45 o 
   2   4 -24       75.58       73.93      5.37 o 
   3   4 -24      483.33      501.73     12.93 o 
   4   4 -24      217.47      221.21      8.24 o 
   5   4 -24      177.72      171.82      7.27 o 
   6   4 -24       45.26       44.11      4.43 o 
   7   4 -24      481.21      474.59     16.08 o 
   8   4 -24      258.26      246.24      9.07 o 
   9   4 -24      823.18      832.31     26.68 o 
  10   4 -24      139.14      142.58     10.33 o 
   0   5 -24       26.77       26.43      5.27 o 
   1   5 -24      285.58      298.38      9.85 o 
   2   5 -24      454.93      476.52     12.86 o 
   3   5 -24      206.29      197.79     11.21 o 
   4   5 -24       25.93       30.08      6.33 o 
   5   5 -24      111.83      115.57      6.20 o 
   6   5 -24       45.56       40.78      5.33 o 
   7   5 -24      107.04      104.62      8.57 o 
   2   0 -23     1420.34     1383.55     23.58 o 
   4   0 -23     1117.54     1089.88     19.40 o 
   6   0 -23       75.77       72.57      6.64 o 
   8   0 -23       83.85       79.28      6.58 o 
  10   0 -23      433.49      442.84     16.67 o 
  12   0 -23      276.24      315.31     14.22 o 
   1   1 -23      687.38      680.40      9.74 o 
   2   1 -23      239.08      246.14      5.41 o 
   3   1 -23       29.35       26.80      2.03 o 
   4   1 -23      529.65      504.27      9.41 o 
   5   1 -23      208.37      207.58      5.65 o 
   6   1 -23      383.88      370.82      7.93 o 
   7   1 -23     1278.34     1252.93     18.38 o 
   8   1 -23      140.02      149.60      4.98 o 
   9   1 -23      111.10      107.10      5.29 o 
  10   1 -23       52.48       52.23      4.51 o 
  11   1 -23       94.27       90.72      5.37 o 
  12   1 -23      149.13      148.98      7.23 o 
  13   1 -23      112.96      112.54      6.26 o 
   1   2 -23       17.99       21.93      2.91 o 
   2   2 -23      187.09      173.35      5.07 o 
   3   2 -23      543.89      550.60     12.87 o 
   4   2 -23      146.61      131.51      4.49 o 
   5   2 -23      171.32      165.48      5.13 o 
   6   2 -23     3225.12     3172.87     39.47 o 
   7   2 -23      316.55      323.54      7.51 o 
   8   2 -23      132.52      139.96      4.91 o 
   9   2 -23      261.47      266.97      6.98 o 
  10   2 -23      473.61      464.34     16.65 o 
  11   2 -23        4.60        8.23      2.55 o 
  12   2 -23      168.22      176.18      7.51 o 
  13   2 -23       13.85       10.59      6.62 o 
   1   3 -23      192.88      187.98      7.03 o 
   2   3 -23      233.11      227.77      7.85 o 
   3   3 -23      148.40      142.69      8.29 o 
   4   3 -23     1020.08     1010.68     24.18 o 
   5   3 -23      375.44      364.31     10.37 o 
   6   3 -23       58.73       60.89      4.83 o 
   7   3 -23      110.55      109.60      4.38 o 
   8   3 -23      345.42      324.40      7.78 o 
   9   3 -23       12.73       12.60      2.27 o 
  10   3 -23       34.14       38.07      7.61 o 
  11   3 -23      543.45      572.12     14.13 o 
  12   3 -23      274.91      266.13      9.31 o 
   1   4 -23     1596.46     1640.15     28.83 o 
   2   4 -23      107.75       99.33      8.58 o 
   3   4 -23       67.50       80.36      5.23 o 
   4   4 -23       18.83       15.47      2.97 o 
   5   4 -23     1015.69      993.09     22.38 o 
   6   4 -23        3.09        1.75      2.21 o 
   7   4 -23      489.58      493.53     24.38 o 
   8   4 -23      341.03      348.19     10.62 o 
   9   4 -23      453.57      427.41     17.56 o 
  10   4 -23        5.82        8.26      3.89 o 
   1   5 -23       19.19       23.03      3.52 o 
   2   5 -23       92.89       94.64      8.18 o 
   3   5 -23      127.36      129.16      6.42 o 
   4   5 -23      468.91      488.79     21.39 o 
   5   5 -23      147.62      140.09      6.73 o 
   6   5 -23       15.39       14.14      3.06 o 
   7   5 -23       30.00       29.21      4.71 o 
   8   5 -23      348.11      347.09     14.10 o 
   1   6 -23       45.86       55.61      5.57 o 
   2   6 -23       17.40       19.87      4.57 o 
   3   6 -23      187.50      202.13      8.15 o 
   4   6 -23      102.67       97.91      8.48 o 
   0   0 -22     1073.77     1123.98     27.88 o 
   2   0 -22       70.35       81.91      5.22 o 
   4   0 -22       62.47       60.15      3.62 o 
   6   0 -22       96.10      108.42     11.65 o 
   8   0 -22     1651.64     1609.12     26.63 o 
  10   0 -22      756.69      725.62     22.79 o 
  12   0 -22      142.36      120.57      8.57 o 
  14   0 -22      279.39      302.21     14.35 o 
   0   1 -22      350.73      357.66      8.85 o 
   1   1 -22      540.85      548.74     10.35 o 
   2   1 -22       12.18       12.43      1.53 o 
   3   1 -22      479.75      488.92      7.66 o 
   4   1 -22     2614.05     2603.91     27.95 o 
   5   1 -22      266.18      268.34      6.35 o 
   6   1 -22       32.27       27.65      3.04 o 
   7   1 -22      450.91      450.48      8.89 o 
   8   1 -22      527.02      529.15     11.50 o 
   9   1 -22      624.52      623.82     11.23 o 
  10   1 -22       26.08       22.73      3.21 o 
  11   1 -22        2.67        5.01      2.26 o 
  12   1 -22      234.19      226.99      8.35 o 
  13   1 -22      189.64      191.79     13.48 o 
  14   1 -22      247.00      255.17      9.32 o 
   0   2 -22     1113.25     1044.80     28.02 o 
   1   2 -22      267.60      280.08      6.37 o 
   2   2 -22      350.94      358.87     11.65 o 
   3   2 -22      766.88      746.88     12.21 o 
   4   2 -22       36.42       34.17      3.14 o 
   5   2 -22      423.74      407.69      8.30 o 
   6   2 -22      196.76      206.33      6.09 o 
   7   2 -22       80.44       84.42      5.17 o 
   8   2 -22       19.81       16.79      2.61 o 
   9   2 -22        5.81        6.30      1.84 o 
  10   2 -22      611.32      605.76     14.28 o 
  11   2 -22      152.98      130.30      6.24 o 
  12   2 -22      514.35      525.36     16.19 o 
  13   2 -22      567.26      571.05     14.52 o 
   0   3 -22      138.04      136.86      8.28 o 
   1   3 -22      177.89      183.35      6.76 o 
   2   3 -22      242.11      237.21      7.88 o 
   3   3 -22      189.86      187.03      9.37 o 
   4   3 -22       44.20       39.44      4.85 o 
   5   3 -22     1170.66     1163.74     21.98 o 
   6   3 -22       20.74       20.92      2.42 o 
   7   3 -22      395.71      389.91     17.70 o 
   8   3 -22       82.98       88.44      5.22 o 
   9   3 -22       30.52       32.39      2.96 o 
  10   3 -22      191.55      189.68      7.30 o 
  11   3 -22     1269.02     1265.35     24.04 o 
  12   3 -22      156.32      132.17      6.63 o 
  13   3 -22      549.36      520.05     13.76 o 
   0   4 -22      287.66      297.66     13.09 o 
   1   4 -22      280.40      275.42      8.83 o 
   2   4 -22      125.90      127.38      5.97 o 
   3   4 -22      154.62      161.12      6.64 o 
   4   4 -22      332.75      349.05     10.11 o 
   5   4 -22      208.12      214.24     13.60 o 
   6   4 -22      183.10      177.92      7.16 o 
   7   4 -22      204.01      194.33      7.62 o 
   8   4 -22      267.72      273.27      9.19 o 
   9   4 -22      262.07      246.38     12.65 o 
  10   4 -22        3.06        4.91      3.55 o 
  11   4 -22      201.31      199.10     11.73 o 
   0   5 -22      698.34      688.86     22.30 o 
   1   5 -22       56.91       71.98     10.19 o 
   2   5 -22      737.17      742.41     16.51 o 
   3   5 -22       23.85       23.56      3.47 o 
   4   5 -22      135.23      139.37      6.51 o 
   5   5 -22      331.90      341.05     10.43 o 
   6   5 -22      296.20      316.67      9.99 o 
   7   5 -22       53.72       56.85      4.93 o 
   8   5 -22      266.03      282.74     13.63 o 
   9   5 -22      148.98      159.26     10.30 o 
   0   6 -22      851.62      856.60     26.30 o 
   1   6 -22      198.01      188.91      7.71 o 
   2   6 -22       45.02       38.82      4.31 o 
   3   6 -22      368.54      392.93     11.46 o 
   4   6 -22      167.66      168.55      7.43 o 
   5   6 -22      126.43      142.24      6.91 o 
   2   0 -21     2673.79     2719.18     64.43 o 
   4   0 -21     1550.25     1573.50     25.66 o 
   6   0 -21      728.43      723.79     14.14 o 
   8   0 -21     1787.70     1785.96     28.91 o 
  10   0 -21      350.21      335.84     13.69 o 
  12   0 -21      455.28      462.87     17.17 o 
  14   0 -21       82.25       84.04      8.55 o 
   1   1 -21      268.43      256.86      5.04 o 
   2   1 -21     2383.83     2332.21     25.40 o 
   3   1 -21      904.24      895.67     11.59 o 
   4   1 -21      236.50      241.64      4.88 o 
   5   1 -21       76.14       67.65      3.32 o 
   6   1 -21      355.16      324.72      7.07 o 
   7   1 -21      103.94      102.89      3.94 o 
   8   1 -21       35.89       36.09      3.69 o 
   9   1 -21     1139.19     1133.65     16.92 o 
  10   1 -21       50.78       50.41      8.37 o 
  11   1 -21      437.68      408.31     16.78 o 
  12   1 -21       39.15       36.86      3.93 o 
  13   1 -21        3.71        3.55      2.32 o 
  14   1 -21        7.09        8.30      3.85 o 
   1   2 -21      317.04      331.02      7.19 o 
   2   2 -21     1289.71     1268.24     17.86 o 
   3   2 -21       50.60       45.77      2.89 o 
   4   2 -21      367.63      373.17      7.64 o 
   5   2 -21      758.08      753.08     12.27 o 
   6   2 -21       73.22       72.10      4.00 o 
   7   2 -21      612.43      608.23     10.86 o 
   8   2 -21       26.87       23.11      2.43 o 
   9   2 -21      268.66      251.86      6.56 o 
  10   2 -21      746.91      735.12     15.90 o 
  11   2 -21      411.31      424.21     11.32 o 
  12   2 -21        3.78        5.67      2.48 o 
  13   2 -21      333.21      340.58     10.54 o 
  14   2 -21      440.85      435.82     12.42 o 
   1   3 -21       45.71       48.22      3.96 o 
   2   3 -21      126.57      130.10      5.63 o 
   3   3 -21       18.77       15.18      2.63 o 
   4   3 -21      830.17      767.70     15.99 o 
   5   3 -21      677.86      656.42     11.37 o 
   6   3 -21      504.58      503.97      9.60 o 
   7   3 -21      190.62      190.18      8.34 o 
   8   3 -21        8.82        6.95      1.83 o 
   9   3 -21       14.18       14.71      2.26 o 
  10   3 -21       31.75       32.23      5.70 o 
  11   3 -21      112.90      109.09      6.06 o 
  12   3 -21      266.59      267.79      9.11 o 
  13   3 -21      196.03      198.72      7.94 o 
   1   4 -21      611.40      629.31     14.17 o 
   2   4 -21      238.67      243.87      8.12 o 
   3   4 -21      455.24      446.96     11.45 o 
   4   4 -21       35.43       36.22      3.70 o 
   5   4 -21      422.29      433.91     11.37 o 
   6   4 -21      219.63      195.90      7.43 o 
   7   4 -21      408.94      413.59     11.29 o 
   8   4 -21      222.84      236.98     11.28 o 
   9   4 -21      603.38      609.74     20.93 o 
  10   4 -21       14.72        8.14      3.83 o 
  11   4 -21      144.01      134.42      9.65 o 
  12   4 -21      127.47      135.96     11.86 o 
   1   5 -21       20.58       21.29      3.63 o 
   2   5 -21      838.98      849.02     17.82 o 
   3   5 -21       71.57       64.59      5.11 o 
   4   5 -21        6.68        7.74      2.43 o 
   5   5 -21       45.38       49.28      6.00 o 
   6   5 -21      651.87      661.06     15.29 o 
   7   5 -21      195.86      199.79      7.87 o 
   8   5 -21        4.19        4.80      3.28 o 
   9   5 -21       85.04       86.06      8.57 o 
  10   5 -21       18.52       22.40      4.96 o 
   1   6 -21      578.16      591.22     14.35 o 
   2   6 -21      774.60      771.72     17.16 o 
   3   6 -21      176.81      183.01     15.58 o 
   4   6 -21      168.27      171.46      8.41 o 
   5   6 -21      217.77      241.22      8.66 o 
   6   6 -21      274.27      279.62      9.48 o 
   0   0 -20       13.47       13.91      2.95 o 
   2   0 -20     1364.45     1336.27     22.26 o 
   4   0 -20      108.07      107.04      7.81 o 
   6   0 -20      327.95      287.31     10.87 o 
   8   0 -20       32.72       38.53      3.24 o 
  10   0 -20     1567.45     1545.46     38.23 o 
  12   0 -20       11.73       15.65      3.95 o 
  14   0 -20      510.41      485.91     18.14 o 
   0   1 -20     4226.77     4319.35     62.04 o 
   1   1 -20      884.36      880.27     11.23 o 
   2   1 -20      298.25      303.86      5.41 o 
   3   1 -20      648.22      638.67     12.74 o 
   4   1 -20      655.11      640.97      8.94 o 
   5   1 -20      787.93      763.66     10.21 o 
   6   1 -20     1305.95     1274.23     18.34 o 
   7   1 -20      998.72      993.91     14.87 o 
   8   1 -20      942.91      939.29     16.31 o 
   9   1 -20      141.47      143.06      4.70 o 
  10   1 -20      298.76      297.21      8.84 o 
  11   1 -20      849.85      829.40     17.35 o 
  12   1 -20      382.29      365.25     10.42 o 
  13   1 -20       67.91       63.41      5.00 o 
  14   1 -20       59.15       51.84      4.63 o 
  15   1 -20      351.26      365.22     16.68 o 
   0   2 -20     1406.88     1405.08     34.23 o 
   1   2 -20       16.55       13.56      1.75 o 
   2   2 -20      787.08      764.42     12.05 o 
   3   2 -20      108.88      112.78      3.82 o 
   4   2 -20      402.72      418.99      8.08 o 
   5   2 -20      384.57      391.04      7.82 o 
   6   2 -20       69.05       58.61      3.17 o 
   7   2 -20      214.71      225.67      5.83 o 
   8   2 -20       11.15       11.96      1.92 o 
   9   2 -20      454.69      476.98      9.35 o 
  10   2 -20      336.84      346.43      9.73 o 
  11   2 -20       69.97       65.86      4.94 o 
  12   2 -20       51.28       62.27      7.49 o 
  13   2 -20      290.39      282.49      9.36 o 
  14   2 -20       11.47       11.30      2.83 o 
   0   3 -20      862.79      931.14     25.36 o 
   1   3 -20      686.87      687.58     14.45 o 
   2   3 -20       25.76       30.42      3.19 o 
   3   3 -20     1022.10     1036.21     27.36 o 
   4   3 -20      343.97      348.42     18.91 o 
   5   3 -20       55.58       55.01      3.15 o 
   6   3 -20      135.76      144.63      4.68 o 
   7   3 -20     1739.33     1661.90     22.84 o 
   8   3 -20     1713.68     1685.29     23.23 o 
   9   3 -20      454.69      446.39      9.13 o 
  10   3 -20       90.01      102.92      5.29 o 
  11   3 -20       45.44       57.90      4.65 o 
  12   3 -20      410.63      415.42     13.17 o 
  13   3 -20      287.98      300.31      9.83 o 
  14   3 -20      228.65      228.35     10.43 o 
   0   4 -20      867.26      883.19     24.99 o 
   1   4 -20     1331.18     1301.75     23.46 o 
   2   4 -20       45.61       48.94      6.14 o 
   3   4 -20        6.12        7.22      2.08 o 
   4   4 -20      209.53      208.14      9.14 o 
   5   4 -20      104.33      104.01      5.67 o 
   6   4 -20       39.18       43.45      4.10 o 
   7   4 -20      696.73      706.74     21.02 o 
   8   4 -20      148.95      154.66      9.46 o 
   9   4 -20       14.71       15.08      4.11 o 
  10   4 -20      190.81      195.41     10.96 o 
  11   4 -20       50.36       47.92      4.37 o 
  12   4 -20      182.48      183.58      7.47 o 
   0   5 -20      158.25      144.45      9.13 o 
   1   5 -20      677.91      676.71     15.12 o 
   2   5 -20       86.06       98.85      5.43 o 
   3   5 -20      118.20      114.97      5.65 o 
   4   5 -20      209.35      193.36      7.43 o 
   5   5 -20       16.46       12.81      2.75 o 
   6   5 -20       34.79       34.65      5.41 o 
   7   5 -20      454.48      459.10     17.29 o 
   8   5 -20      651.40      647.53     21.62 o 
   9   5 -20        5.55        8.84      3.77 o 
  10   5 -20      110.93      114.46      8.73 o 
   0   6 -20      172.24      170.17     10.11 o 
   1   6 -20      189.59      183.36      7.32 o 
   2   6 -20       23.39       27.62      7.28 o 
   3   6 -20      377.61      368.49     10.67 o 
   4   6 -20      204.97      199.59      9.23 o 
   5   6 -20      142.98      151.90      8.86 o 
   6   6 -20       79.19       88.73      5.70 o 
   2   0 -19     1897.78     1958.63     30.22 o 
   4   0 -19     4100.65     4111.92     58.81 o 
   6   0 -19     1064.12     1048.16     18.64 o 
   8   0 -19      169.18      162.90      7.25 o 
  10   0 -19     1040.20      985.93     26.94 o 
  12   0 -19      119.30      114.83      7.86 o 
  14   0 -19      326.69      331.51     14.40 o 
   1   1 -19     1073.93     1080.98     12.98 o 
   2   1 -19        9.74        7.78      1.22 o 
   3   1 -19      499.28      499.05      7.33 o 
   4   1 -19       74.45       69.05      3.44 o 
   5   1 -19      788.44      776.07     10.15 o 
   6   1 -19      451.34      418.86      6.63 o 
   7   1 -19      252.99      240.06      5.80 o 
   8   1 -19       70.87       67.00      3.17 o 
   9   1 -19      412.47      389.13      9.96 o 
  10   1 -19      235.50      242.72      7.85 o 
  11   1 -19      234.70      228.57      7.74 o 
  12   1 -19       17.71       17.49      4.48 o 
  13   1 -19       56.48       50.85      4.48 o 
  14   1 -19      145.55      144.48      6.59 o 
  15   1 -19      115.93      120.29      6.29 o 
   1   2 -19      924.55      904.35     11.34 o 
   2   2 -19     3494.21     3409.30     40.87 o 
   3   2 -19      165.28      175.10      4.66 o 
   4   2 -19      264.47      270.97      6.04 o 
   5   2 -19      889.90      908.79     16.86 o 
   6   2 -19      370.81      344.14      7.19 o 
   7   2 -19      335.88      338.69      7.24 o 
   8   2 -19      552.30      525.47      9.91 o 
   9   2 -19       99.45      100.70      4.01 o 
  10   2 -19      160.79      158.74      6.25 o 
  11   2 -19      483.06      495.30     28.82 o 
  12   2 -19      491.24      493.57     12.50 o 
  13   2 -19       48.46       49.00      4.39 o 
  14   2 -19      560.42      555.15     22.58 o 
  15   2 -19       48.39       57.99      5.01 o 
   1   3 -19      622.01      628.35     13.36 o 
   2   3 -19       75.89       92.83      5.35 o 
   3   3 -19      190.44      187.77      6.47 o 
   4   3 -19      515.96      528.50      9.42 o 
   5   3 -19      590.21      589.96     10.25 o 
   6   3 -19      694.72      686.44     11.48 o 
   7   3 -19     1552.91     1473.09     20.67 o 
   8   3 -19      645.09      626.45     21.37 o 
   9   3 -19       18.10       23.27      3.05 o 
  10   3 -19      127.68      118.28      5.57 o 
  11   3 -19       91.84       88.80      5.08 o 
  12   3 -19      354.49      355.69     10.35 o 
  13   3 -19       28.52       27.44      5.82 o 
  14   3 -19      321.56      312.52     11.85 o 
   1   4 -19     1364.17     1387.76     24.55 o 
   2   4 -19       39.76       38.51      3.71 o 
   3   4 -19     1035.60     1041.85     19.73 o 
   4   4 -19      223.76      210.32      7.27 o 
   5   4 -19      215.92      219.34      7.39 o 
   6   4 -19      237.30      238.39      7.89 o 
   7   4 -19      968.29      910.15     18.48 o 
   8   4 -19       36.79       25.56      4.40 o 
   9   4 -19      839.31      828.93     16.87 o 
  10   4 -19       53.05       62.50      4.37 o 
  11   4 -19       10.00       12.11      5.17 o 
  12   4 -19        5.82        4.66      2.40 o 
  13   4 -19      151.82      157.78      7.56 o 
   1   5 -19      550.28      551.17     13.02 o 
   2   5 -19      313.08      329.20      9.55 o 
   3   5 -19       30.41       37.37      3.81 o 
   4   5 -19      184.14      186.40      7.82 o 
   5   5 -19       20.91       22.42      3.17 o 
   6   5 -19     1359.86     1350.15     24.62 o 
   7   5 -19      308.61      310.20      9.52 o 
   8   5 -19      143.14      144.41      9.11 o 
   9   5 -19       75.05       61.09      7.20 o 
  10   5 -19       32.97       38.99      6.05 o 
   1   6 -19      195.89      201.08     10.98 o 
   2   6 -19       90.83       82.61      5.12 o 
   3   6 -19       28.25       26.63      5.83 o 
   4   6 -19        3.98        0.61      2.40 o 
   5   6 -19      499.50      516.69     15.77 o 
   6   6 -19       31.10       33.10      3.86 o 
   1   7 -19      234.18      240.39      8.56 o 
   2   7 -19      267.38      228.61     11.68 o 
   3   7 -19      169.59      165.48     10.16 o 
   0   0 -18      554.18      486.57     14.16 o 
   2   0 -18     1109.70     1130.13     18.76 o 
   4   0 -18       16.04       16.79      2.09 o 
   6   0 -18     4995.12     4792.33     67.89 o 
   8   0 -18      435.48      461.48     11.18 o 
  10   0 -18       11.07       12.41      3.33 o 
  12   0 -18     1196.80     1199.33     31.63 o 
  14   0 -18       23.66       17.83      4.42 o 
  16   0 -18      552.21      556.42     20.11 o 
   0   1 -18      478.72      473.17      9.79 o 
   1   1 -18      566.53      555.09      7.78 o 
   2   1 -18      451.25      457.96      6.79 o 
   3   1 -18      456.48      446.04      6.69 o 
   4   1 -18     1833.28     1789.10     19.65 o 
   5   1 -18      486.47      483.75      8.12 o 
   6   1 -18       31.52       30.13      1.96 o 
   7   1 -18      291.05      286.29      6.26 o 
   8   1 -18      318.01      309.70      6.66 o 
   9   1 -18      800.66      769.48     15.46 o 
  10   1 -18      767.51      739.67     15.29 o 
  11   1 -18      168.57      165.89      6.41 o 
  12   1 -18      528.39      510.89     13.49 o 
  13   1 -18      200.56      188.97      7.22 o 
  14   1 -18      537.05      520.19     13.24 o 
  15   1 -18      106.31      109.46      5.93 o 
  16   1 -18      180.53      159.02     15.00 o 
   0   2 -18     1926.61     1932.99     29.72 o 
   1   2 -18       94.67       94.96      2.72 o 
   2   2 -18      234.09      231.48      5.29 o 
   3   2 -18      505.89      503.77      8.69 o 
   4   2 -18     1097.14     1098.80     15.55 o 
   5   2 -18      713.76      702.90     11.20 o 
   6   2 -18      289.30      257.78      8.47 o 
   7   2 -18        6.70        8.80      1.59 o 
   8   2 -18     1676.86     1597.13     21.77 o 
   9   2 -18      173.67      154.15      5.93 o 
  10   2 -18       35.22       41.01      3.66 o 
  11   2 -18       97.24      108.60      5.34 o 
  12   2 -18      203.44      195.56      7.31 o 
  13   2 -18     1200.97     1251.20     23.24 o 
  14   2 -18      137.29      133.11      6.76 o 
  15   2 -18      170.15      163.99      7.16 o 
   0   3 -18      448.73      480.80     15.58 o 
   1   3 -18      757.96      807.05     15.52 o 
   2   3 -18      151.74      140.54      5.45 o 
   3   3 -18       87.61      106.79      3.62 o 
   4   3 -18      315.79      319.02      6.68 o 
   5   3 -18     1403.41     1399.55     19.23 o 
   6   3 -18      109.57      117.83      4.06 o 
   7   3 -18      771.47      760.93     13.23 o 
   8   3 -18       93.51       86.63      3.74 o 
   9   3 -18      413.03      382.27     13.34 o 
  10   3 -18      322.27      305.68      8.82 o 
  11   3 -18      613.22      570.11     13.29 o 
  12   3 -18      308.69      312.37     19.55 o 
  13   3 -18      995.57      992.59     20.05 o 
  14   3 -18      240.83      246.31     15.24 o 
  15   3 -18       39.69       48.66      5.01 o 
   0   4 -18      361.31      352.74     13.22 o 
   1   4 -18      358.78      376.24      9.75 o 
   2   4 -18       48.54       57.63      4.26 o 
   3   4 -18     1462.68     1436.41     24.83 o 
   4   4 -18      268.97      260.29      7.99 o 
   5   4 -18      156.76      142.36      6.15 o 
   6   4 -18       90.61       91.86      4.90 o 
   7   4 -18      134.64      123.97      5.64 o 
   8   4 -18      173.78      173.40      5.24 o 
   9   4 -18      326.12      330.05      9.10 o 
  10   4 -18      122.83      121.80      7.08 o 
  11   4 -18      251.23      235.55      8.45 o 
  12   4 -18      187.15      179.88     12.61 o 
  13   4 -18       52.25       62.40      9.19 o 
   0   5 -18      622.63      623.31     19.58 o 
   1   5 -18      110.13      100.32      5.19 o 
   2   5 -18     1053.16     1052.66     20.03 o 
   3   5 -18      618.60      641.40     18.09 o 
   4   5 -18       14.79       18.24      2.80 o 
   5   5 -18      161.98      159.35      9.64 o 
   6   5 -18      121.02      124.38      5.85 o 
   7   5 -18      349.18      361.07     10.20 o 
   8   5 -18       36.52       37.39      5.53 o 
   9   5 -18       38.12       40.83      5.90 o 
  10   5 -18      885.76      925.82     27.05 o 
   0   6 -18      857.27      833.84     24.68 o 
   1   6 -18      584.89      588.92     13.73 o 
   2   6 -18      171.08      170.97      6.84 o 
   3   6 -18      306.52      337.89      9.80 o 
   4   6 -18      176.44      171.57      8.63 o 
   5   6 -18      207.31      222.03      7.95 o 
   6   6 -18      390.46      387.65     10.90 o 
   0   7 -18       33.84       37.83      5.66 o 
   1   7 -18       43.23       39.05      5.86 o 
   2   7 -18      232.11      239.36     11.72 o 
   3   7 -18       85.46      102.72      8.09 o 
   4   7 -18      406.23      407.42     16.18 o 
   2   0 -17     4614.98     4547.20     64.07 o 
   4   0 -17     1840.88     1889.73     28.65 o 
   6   0 -17      139.87      124.06      6.10 o 
   8   0 -17     1009.68      981.24     17.38 o 
  10   0 -17     1193.83     1174.03     30.02 o 
  12   0 -17       96.43      103.21      7.26 o 
  14   0 -17     3059.20     2920.69     65.33 o 
  16   0 -17      596.52      625.20     21.48 o 
   1   1 -17      277.26      265.48      4.87 o 
   2   1 -17      832.49      823.36     10.19 o 
   3   1 -17       26.43       26.32      1.63 o 
   4   1 -17       26.12       28.65      1.72 o 
   5   1 -17     1083.05     1083.41     13.50 o 
   6   1 -17      622.48      646.67      8.70 o 
   7   1 -17      956.37      951.47     11.75 o 
   8   1 -17      234.24      226.67      5.47 o 
   9   1 -17      123.02      125.79      5.12 o 
  10   1 -17      239.85      232.98      7.34 o 
  11   1 -17      338.81      349.55      9.44 o 
  12   1 -17      164.29      179.35      8.28 o 
  13   1 -17      239.30      242.03      8.16 o 
  14   1 -17       30.95       28.17      3.50 o 
  15   1 -17      265.01      253.01     14.29 o 
  16   1 -17       15.98       16.09      3.26 o 
   1   2 -17      547.22      545.44      7.48 o 
   2   2 -17      103.29      104.66      2.75 o 
   3   2 -17     1610.45     1611.06     20.81 o 
   4   2 -17      504.69      494.26      8.48 o 
   5   2 -17       27.28       32.62      2.32 o 
   6   2 -17     3835.29     3637.83     43.42 o 
   7   2 -17      844.95      803.33     18.25 o 
   8   2 -17        4.72        2.90      1.34 o 
   9   2 -17     1379.02     1311.66     25.91 o 
  10   2 -17       89.91       89.54      6.58 o 
  11   2 -17       18.85       21.52      2.83 o 
  12   2 -17      258.82      257.40      8.26 o 
  13   2 -17      378.82      373.12     10.49 o 
  14   2 -17      114.64      133.22      7.83 o 
  15   2 -17      103.85      100.07      5.60 o 
  16   2 -17       91.52       94.62      5.69 o 
   1   3 -17      517.20      526.24     11.41 o 
   2   3 -17      201.55      209.11      6.59 o 
   3   3 -17       69.26       69.21      3.39 o 
   4   3 -17     1387.73     1293.65     17.80 o 
   5   3 -17      984.79      963.25     14.15 o 
   6   3 -17      167.89      174.68      4.81 o 
   7   3 -17      425.81      390.62      7.86 o 
   8   3 -17      197.81      207.37      5.51 o 
   9   3 -17      115.57      126.21      5.30 o 
  10   3 -17      175.61      175.54      6.46 o 
  11   3 -17      994.83      956.78     18.78 o 
  12   3 -17       35.51       36.26      4.00 o 
  13   3 -17      361.53      398.66     10.95 o 
  14   3 -17      168.31      167.44      7.06 o 
  15   3 -17      692.45      689.54     16.12 o 
   1   4 -17      541.20      549.56     19.85 o 
   2   4 -17      295.07      287.63      8.22 o 
   3   4 -17      249.93      227.81      7.20 o 
   4   4 -17       93.02       84.92      4.49 o 
   5   4 -17      839.58      803.32     16.14 o 
   6   4 -17      208.81      223.63     17.24 o 
   7   4 -17      498.03      489.57      9.17 o 
   8   4 -17       47.37       48.71      3.16 o 
   9   4 -17       66.69       60.13      5.14 o 
  10   4 -17      194.66      188.22      9.33 o 
  11   4 -17      596.81      557.62     13.15 o 
  12   4 -17       41.75       44.27      4.15 o 
  13   4 -17      474.40      465.12     18.72 o 
  14   4 -17       86.25       79.37      5.34 o 
   1   5 -17       25.30       23.74      3.10 o 
   2   5 -17      977.57      954.05     18.40 o 
   3   5 -17      105.19      112.53      8.52 o 
   4   5 -17     2399.87     2376.27     37.73 o 
   5   5 -17      168.78      156.53      6.24 o 
   6   5 -17      464.03      461.67     11.57 o 
   7   5 -17       87.61       90.44     10.59 o 
   8   5 -17      147.34      152.80      9.16 o 
   9   5 -17      155.05      151.72      9.26 o 
  10   5 -17      655.64      628.32     21.07 o 
   1   6 -17       84.51       90.62      9.10 o 
   2   6 -17      296.61      265.89      8.42 o 
   3   6 -17      862.36      851.55     28.18 o 
   4   6 -17      175.68      168.37      6.79 o 
   5   6 -17      627.52      638.88     14.45 o 
   6   6 -17      264.80      281.63     12.67 o 
   1   7 -17      478.72      508.61     17.81 o 
   2   7 -17       39.25       41.66      5.73 o 
   3   7 -17       20.73       26.98      5.21 o 
   4   7 -17      113.07      125.19      8.45 o 
   0   0 -16     4435.70     4807.84     95.07 o 
   2   0 -16     2430.64     2596.64     37.88 o 
   4   0 -16     4110.54     4116.63     57.99 o 
   6   0 -16      463.73      520.92     10.39 o 
   8   0 -16      463.64      469.24     14.96 o 
  10   0 -16      171.86      178.51      8.85 o 
  12   0 -16     1995.69     2012.93     46.73 o 
  14   0 -16     2040.99     2002.77     47.59 o 
  16   0 -16       48.59       56.48      7.03 o 
   0   1 -16      823.35      835.24     14.36 o 
   1   1 -16      460.72      451.02      6.41 o 
   2   1 -16      381.78      383.27      5.75 o 
   3   1 -16     1371.26     1379.88     15.33 o 
   4   1 -16      540.68      523.87      7.23 o 
   5   1 -16     1228.53     1194.62     16.60 o 
   6   1 -16      237.75      245.88      4.47 o 
   7   1 -16      265.99      259.85      4.71 o 
   8   1 -16     2246.46     2188.41     27.74 o 
   9   1 -16      464.63      449.45     10.43 o 
  10   1 -16       27.37       29.48      3.00 o 
  11   1 -16      361.95      356.40      9.47 o 
  12   1 -16      159.32      151.75      6.10 o 
  13   1 -16     1234.76     1190.61     22.26 o 
  14   1 -16       89.31       91.55      5.16 o 
  15   1 -16      707.75      676.34     15.60 o 
  16   1 -16      302.48      283.91     18.70 o 
  17   1 -16       22.39       18.91      4.91 o 
   0   2 -16     4889.61     4818.86     67.46 o 
   1   2 -16     1286.60     1326.66     14.82 o 
   2   2 -16      242.38      240.14      4.21 o 
   3   2 -16      476.29      470.80      8.01 o 
   4   2 -16      150.34      148.97      4.02 o 
   5   2 -16       34.52       32.05      2.26 o 
   6   2 -16     1357.25     1383.97     18.73 o 
   7   2 -16      904.78      890.95     13.35 o 
   8   2 -16      156.24      128.05      4.05 o 
   9   2 -16      359.33      339.14      8.82 o 
  10   2 -16      521.31      513.03     11.69 o 
  11   2 -16        4.73        6.12      1.94 o 
  12   2 -16      371.21      357.17      9.79 o 
  13   2 -16      232.47      225.62      7.77 o 
  14   2 -16      106.44      107.70      7.48 o 
  15   2 -16        7.43        7.78      2.48 o 
  16   2 -16      191.46      223.24      8.36 o 
   0   3 -16     2874.32     2941.96     61.56 o 
   1   3 -16     1342.29     1310.04     22.29 o 
   2   3 -16     1059.39     1095.06     15.15 o 
   3   3 -16      558.67      599.63      9.66 o 
   4   3 -16      191.84      195.03      4.81 o 
   5   3 -16      454.65      463.01      8.27 o 
   6   3 -16      245.23      234.45      5.91 o 
   7   3 -16      319.83      304.07      6.55 o 
   8   3 -16      129.64      137.62      4.31 o 
   9   3 -16      367.69      349.72     12.96 o 
  10   3 -16     1363.67     1346.95     23.32 o 
  11   3 -16      531.49      508.84     18.56 o 
  12   3 -16      606.76      598.49     13.70 o 
  13   3 -16      107.76      118.29      5.79 o 
  14   3 -16        8.19       10.45      2.58 o 
  15   3 -16      613.18      631.31     15.03 o 
   0   4 -16      138.60      138.82      7.54 o 
   1   4 -16      423.42      408.68     13.02 o 
   2   4 -16       93.19      107.71      4.77 o 
   3   4 -16      200.80      206.24      6.66 o 
   4   4 -16      329.02      343.82      8.95 o 
   5   4 -16      384.42      393.37     13.81 o 
   6   4 -16       71.20       65.18      4.01 o 
   7   4 -16      878.79      878.45     13.53 o 
   8   4 -16      286.29      287.10      7.97 o 
   9   4 -16      250.85      256.43      8.91 o 
  10   4 -16       17.81       20.67      2.82 o 
  11   4 -16      658.80      660.44     14.50 o 
  12   4 -16      108.46      120.94      5.72 o 
  13   4 -16      701.21      697.59     15.60 o 
  14   4 -16      152.36      170.35      9.92 o 
   0   5 -16     1897.20     1867.98     43.65 o 
   1   5 -16      254.14      254.21      7.79 o 
   2   5 -16      381.11      384.42      9.86 o 
   3   5 -16      652.77      662.65     18.16 o 
   4   5 -16      235.10      232.35      7.52 o 
   5   5 -16      275.11      265.46     17.34 o 
   6   5 -16       61.69       67.25      4.43 o 
   7   5 -16      248.48      243.55      7.89 o 
   8   5 -16       57.05       60.50      6.53 o 
   9   5 -16      177.91      179.82      9.88 o 
   0   6 -16      685.08      676.37     20.55 o 
   1   6 -16      173.47      177.77      7.23 o 
   2   6 -16       64.55       68.34      4.51 o 
   3   6 -16      603.37      584.69     13.24 o 
   4   6 -16      205.68      203.26      7.33 o 
   5   6 -16      535.02      516.01     12.41 o 
   1   7 -16        4.95        4.87      3.11 o 
   2   7 -16      248.28      249.67     11.73 o 
   3   7 -16       42.03       40.41      5.62 o 
   4   7 -16      161.80      172.09      9.88 o 
   2   0 -15     1182.07     1285.57     28.79 o 
   4   0 -15     1400.15     1317.88     20.78 o 
   6   0 -15     9954.34     9864.79    134.90 o 
   8   0 -15     2540.53     2467.06     53.61 o 
  10   0 -15      584.62      541.07     16.77 o 
  12   0 -15     1023.40      999.60     27.31 o 
  14   0 -15      204.25      226.38     11.08 o 
  16   0 -15       21.34       19.73      4.50 o 
   1   1 -15      615.49      672.31     10.77 o 
   2   1 -15     2215.34     2315.18     23.93 o 
   3   1 -15     1702.77     1617.13     47.51 o 
   4   1 -15       63.94       62.67      2.32 o 
   5   1 -15     1036.70     1025.82     12.01 o 
   6   1 -15      129.76      128.28      3.46 o 
   7   1 -15       94.30       82.11      2.93 o 
   8   1 -15      385.57      368.36      7.07 o 
   9   1 -15     1243.10     1247.66     21.61 o 
  10   1 -15      164.00      166.53     18.74 o 
  11   1 -15      288.84      288.64      8.18 o 
  12   1 -15       11.88       11.25      2.32 o 
  13   1 -15      172.22      168.37     10.02 o 
  14   1 -15      592.04      561.64     13.41 o 
  15   1 -15       89.88       88.74      5.18 o 
  16   1 -15      107.66      113.97     13.90 o 
  17   1 -15      282.13      283.46     24.76 o 
   1   2 -15     2681.60     2766.19     39.03 o 
   2   2 -15      186.24      178.09      4.78 o 
   3   2 -15      376.70      363.45      7.18 o 
   4   2 -15     2580.40     2531.54     30.69 o 
   5   2 -15     2077.45     2119.79     26.30 o 
   6   2 -15     1316.89     1366.21     18.33 o 
   7   2 -15     1375.67     1364.80     18.38 o 
   8   2 -15       52.07       47.78      2.82 o 
   9   2 -15      253.82      236.35      9.19 o 
  10   2 -15      395.28      394.55     15.42 o 
  11   2 -15      132.66      132.05      5.41 o 
  12   2 -15      211.44      218.56      7.27 o 
  13   2 -15      275.24      266.92      8.39 o 
  14   2 -15      117.50      107.65      5.50 o 
  15   2 -15       73.90       71.65      5.18 o 
  16   2 -15      387.82      369.90     10.96 o 
   1   3 -15     1785.09     1828.77     22.71 o 
   2   3 -15      372.78      366.10      6.68 o 
   3   3 -15      874.71      844.50     12.25 o 
   4   3 -15       28.42       26.03      2.04 o 
   5   3 -15     1366.93     1409.45     18.75 o 
   6   3 -15     2407.99     2443.13     30.30 o 
   7   3 -15      349.96      351.80      7.03 o 
   8   3 -15       96.94       95.65      3.58 o 
   9   3 -15        6.92        7.11      4.14 o 
  10   3 -15       87.82       92.72      4.83 o 
  11   3 -15       95.52       94.55      4.69 o 
  12   3 -15      315.48      309.67      9.04 o 
  13   3 -15      243.26      240.82      8.00 o 
  14   3 -15      481.07      455.87     19.19 o 
  15   3 -15      225.16      234.21      8.38 o 
  16   3 -15       64.61       75.28      8.21 o 
   1   4 -15      258.13      249.25      7.84 o 
   2   4 -15      191.30      207.37      8.81 o 
   3   4 -15      594.17      598.25     12.53 o 
   4   4 -15      180.36      168.65     10.71 o 
   5   4 -15      538.54      549.19     30.36 o 
   6   4 -15       38.55       34.20      4.89 o 
   7   4 -15      206.89      226.29      6.04 o 
   8   4 -15       79.46       86.92      4.30 o 
   9   4 -15      750.14      737.13     14.78 o 
  10   4 -15       90.23       95.88      4.70 o 
  11   4 -15      433.93      460.40     11.21 o 
  12   4 -15        8.86        8.71      2.34 o 
  13   4 -15      208.90      203.46      7.47 o 
  14   4 -15      136.03      152.44      9.19 o 
  15   4 -15      254.95      258.23     12.38 o 
   1   5 -15      910.56      904.63     17.26 o 
   2   5 -15      987.51      961.58     14.30 o 
   3   5 -15       92.76       96.40      3.70 o 
   4   5 -15     1183.40     1163.13     16.81 o 
   5   5 -15      703.45      676.57     15.11 o 
   6   5 -15     1094.30     1090.84     20.19 o 
   7   5 -15       13.66        8.70      3.25 o 
   8   5 -15       84.35       93.85      6.90 o 
   9   5 -15      134.35      146.62      8.65 o 
  12   5 -15      169.35      199.69     10.00 o 
  13   5 -15        1.02        4.56      3.15 o 
   1   6 -15     1027.35     1013.52     30.12 o 
   2   6 -15      228.47      219.22      7.31 o 
   3   6 -15       73.10       73.10      3.51 o 
   4   6 -15       83.24       79.00      3.62 o 
   5   6 -15      415.71      409.31     10.41 o 
   6   6 -15      432.10      400.64     14.14 o 
   7   6 -15      599.99      607.54     18.90 o 
   1   7 -15       24.42       26.55      4.68 o 
   2   7 -15      102.22       96.06      7.23 o 
   3   7 -15      193.04      189.14     10.04 o 
   5   7 -15      206.94      220.73     10.47 o 
   6   7 -15      185.38      184.87      9.92 o 
   7   7 -15      175.69      187.40     10.31 o 
   0   0 -14      534.08      603.73     15.22 o 
   2   0 -14     4162.49     4415.63     61.73 o 
   4   0 -14     1082.53      998.44     16.25 o 
   6   0 -14       97.55       90.08      5.66 o 
   8   0 -14     1416.13     1496.52     34.54 o 
  10   0 -14     1746.64     1741.40     39.65 o 
  12   0 -14     1402.39     1383.06     34.23 o 
  14   0 -14       42.27       47.53      5.82 o 
  16   0 -14       63.29       60.56      6.96 o 
   0   1 -14     8625.92     9030.78    122.66 o 
   1   1 -14      865.31      922.01     10.67 o 
   2   1 -14       26.39       26.12      1.73 o 
   3   1 -14      893.28      872.48     11.79 o 
   4   1 -14     2194.79     2223.68     25.94 o 
   5   1 -14      966.97      968.66     12.92 o 
   6   1 -14     1144.35     1116.24     12.84 o 
   7   1 -14       49.06       58.89      2.56 o 
   8   1 -14      364.82      323.48      9.01 o 
   9   1 -14      198.28      194.50     11.45 o 
  10   1 -14       11.01       11.71      2.04 o 
  11   1 -14     1334.47     1335.14     22.96 o 
  12   1 -14      914.89      891.55     18.76 o 
  13   1 -14      100.96      111.02      5.32 o 
  14   1 -14       59.46       57.98      4.49 o 
  15   1 -14      104.74      110.23      7.46 o 
  16   1 -14      100.83      108.89      5.73 o 
  17   1 -14       94.18       96.36      5.73 o 
   0   2 -14      168.30      144.07      5.27 o 
   1   2 -14      806.49      810.78     13.03 o 
   2   2 -14     1660.51     1703.05     24.82 o 
   3   2 -14      668.63      630.72      7.89 o 
   4   2 -14      258.64      256.82      5.27 o 
   5   2 -14     2746.05     2779.47     33.31 o 
   6   2 -14     1368.63     1393.81     21.50 o 
   7   2 -14      622.64      596.05      9.71 o 
   8   2 -14      107.92      100.93      5.30 o 
   9   2 -14      252.41      239.59      6.88 o 
  10   2 -14     1098.22     1092.72     25.93 o 
  11   2 -14       12.26        8.53      2.26 o 
  12   2 -14      998.66      980.92     18.65 o 
  13   2 -14      149.77      163.75     14.50 o 
  14   2 -14      136.87      141.30      6.16 o 
  15   2 -14       99.58       96.72      7.64 o 
  16   2 -14       74.55       76.71      5.18 o 
  17   2 -14      180.30      194.99      9.70 o 
   0   3 -14      110.70      111.55      6.19 o 
   1   3 -14      420.51      391.65      6.72 o 
   2   3 -14       82.98       74.15      3.00 o 
   3   3 -14     4458.03     4466.82     51.32 o 
   4   3 -14     1360.75     1343.28     17.66 o 
   5   3 -14      902.34      927.75     13.28 o 
   6   3 -14      234.74      232.19      5.24 o 
   7   3 -14      338.74      358.43      7.03 o 
   8   3 -14      315.05      330.00      8.23 o 
   9   3 -14      657.78      672.99     15.95 o 
  10   3 -14      468.52      412.47     10.08 o 
  11   3 -14      188.88      194.18      6.60 o 
  12   3 -14      299.54      292.54      8.56 o 
  13   3 -14       92.17      101.16      5.10 o 
  14   3 -14      240.48      232.53      8.00 o 
  15   3 -14      207.17      203.55      7.59 o 
  16   3 -14        7.92        8.36      2.68 o 
   0   4 -14      276.56      267.73     10.33 o 
   1   4 -14      379.42      397.82     12.43 o 
   2   4 -14      181.74      164.02      5.68 o 
   3   4 -14      242.64      255.27     12.99 o 
   4   4 -14      271.30      276.84      7.57 o 
   5   4 -14      553.43      527.00      8.95 o 
   6   4 -14       90.14       84.50      3.22 o 
   7   4 -14      172.92      187.86      4.94 o 
   8   4 -14      212.16      195.94      6.24 o 
   9   4 -14      114.78      122.23      7.79 o 
  10   4 -14       56.70       53.52      3.97 o 
  11   4 -14       90.32       93.23      4.82 o 
  12   4 -14      175.31      177.24      6.63 o 
  13   4 -14     1341.54     1326.61     24.15 o 
  14   4 -14       65.16       65.38      7.05 o 
  15   4 -14      104.63      103.41      8.25 o 
   0   5 -14      906.96      931.38     24.37 o 
   1   5 -14      384.86      386.87      7.39 o 
   2   5 -14      193.43      186.49      4.88 o 
   3   5 -14      828.39      816.99     12.57 o 
   4   5 -14     1333.37     1294.84     18.09 o 
   5   5 -14      390.33      382.34      9.48 o 
   6   5 -14       28.01       28.19      2.53 o 
   7   5 -14      153.67      155.00      6.60 o 
   8   5 -14     1307.04     1289.19     32.44 o 
  11   5 -14      424.68      423.27     14.96 o 
  12   5 -14      358.92      370.95     14.16 o 
  13   5 -14       83.27       92.55      7.18 o 
   0   6 -14       12.30        9.78      3.29 o 
   1   6 -14     1277.41     1280.95     22.60 o 
   2   6 -14       59.23       60.75      4.87 o 
   3   6 -14      269.48      268.40      6.35 o 
   4   6 -14      578.31      599.62     10.49 o 
   5   6 -14      306.25      304.74      8.60 o 
   6   6 -14       50.43       41.20      5.38 o 
   7   6 -14      178.27      180.28      9.54 o 
   8   6 -14      646.23      648.11     20.03 o 
   9   6 -14      111.06      101.95      7.72 o 
   2   7 -14       27.83       22.49      4.37 o 
   3   7 -14       50.16       58.21      6.28 o 
   5   7 -14      168.60      168.89      9.24 o 
   6   7 -14       94.54      100.98      7.74 o 
   7   7 -14      280.63      290.65     12.80 o 
   8   7 -14       89.62      110.01      8.39 o 
   2   0 -13      699.87      736.18     12.37 o 
   4   0 -13     1953.46     1924.21     28.45 o 
   6   0 -13     6707.66     6806.28     93.62 o 
   8   0 -13      968.70      981.86     24.12 o 
  10   0 -13      275.32      268.17     10.40 o 
  12   0 -13      476.00      479.13     15.97 o 
  14   0 -13      220.51      221.60     10.77 o 
  16   0 -13      636.91      640.58     20.88 o 
  18   0 -13      632.69      630.79     21.69 o 
   1   1 -13      181.33      163.86      3.07 o 
   2   1 -13      439.94      417.68      5.72 o 
   3   1 -13      492.16      487.71      7.32 o 
   4   1 -13      417.40      380.66      6.15 o 
   5   1 -13      734.91      737.30     10.28 o 
   6   1 -13      723.23      653.35      9.47 o 
   7   1 -13      537.73      573.41      9.05 o 
   8   1 -13     1438.53     1331.90     21.97 o 
   9   1 -13      236.12      238.92      6.82 o 
  10   1 -13      425.75      416.04      9.68 o 
  11   1 -13      663.23      646.94     17.79 o 
  12   1 -13       68.31       62.85      3.87 o 
  13   1 -13      350.83      357.80      9.51 o 
  14   1 -13      139.33      132.59      9.06 o 
  15   1 -13      720.40      703.17     23.90 o 
  16   1 -13       39.59       41.82      4.08 o 
  17   1 -13      236.05      237.04      8.48 o 
  18   1 -13      253.06      261.56     13.10 o 
   1   2 -13     1107.71     1131.22     17.05 o 
   2   2 -13     2078.38     2018.61     51.09 o 
   3   2 -13      261.34      293.39      5.03 o 
   4   2 -13     3079.30     3231.66     32.54 o 
   5   2 -13      432.83      403.63      7.05 o 
   6   2 -13      121.98      131.11      4.54 o 
   7   2 -13      114.43      120.31      3.59 o 
   8   2 -13      896.60      858.48     15.47 o 
   9   2 -13      150.14      140.67      5.02 o 
  10   2 -13      578.54      563.00     11.93 o 
  11   2 -13     1549.06     1464.32     24.81 o 
  12   2 -13      910.55      921.05     29.34 o 
  13   2 -13      107.05       93.14      5.59 o 
  14   2 -13     1163.32     1137.01     27.49 o 
  15   2 -13     1069.16     1119.15     21.42 o 
  16   2 -13      131.14      123.90      6.05 o 
  17   2 -13      351.03      341.69     10.95 o 
   1   3 -13      260.71      239.31      4.76 o 
   2   3 -13     1594.94     1607.62     20.32 o 
   3   3 -13     3220.18     3309.07     38.72 o 
   4   3 -13      760.49      676.44     10.20 o 
   5   3 -13      688.87      655.25     11.97 o 
   6   3 -13      176.13      183.52      4.50 o 
   7   3 -13      388.38      365.09      6.98 o 
   8   3 -13      460.78      427.18      9.98 o 
   9   3 -13      657.35      653.36     13.07 o 
  10   3 -13      609.26      595.32     13.69 o 
  11   3 -13      107.61      111.84      4.98 o 
  12   3 -13       11.42       12.80      2.34 o 
  13   3 -13       97.63      104.31      5.21 o 
  14   3 -13      754.39      766.12     16.23 o 
  15   3 -13      220.61      224.66      7.93 o 
  16   3 -13      218.31      214.85      8.08 o 
   1   4 -13      310.75      307.41      4.97 o 
   2   4 -13      152.33      155.30      4.15 o 
   3   4 -13     2631.74     2585.03     31.53 o 
   4   4 -13      172.40      169.75      4.48 o 
   5   4 -13      165.46      140.10      3.46 o 
   6   4 -13      292.45      281.03      5.17 o 
   7   4 -13      653.81      665.26     10.66 o 
   8   4 -13      104.30       98.33      4.35 o 
   9   4 -13     2366.12     2299.48     35.73 o 
  10   4 -13      160.14      146.70      5.61 o 
  11   4 -13       89.95       88.77      4.61 o 
  12   4 -13      156.25      156.36      6.14 o 
  13   4 -13      372.62      359.37     14.06 o 
  14   4 -13       19.87       25.35      4.70 o 
  15   4 -13      147.88      169.16     10.16 o 
   1   5 -13      276.61      274.80      5.88 o 
   2   5 -13      388.80      397.93      8.35 o 
   3   5 -13      982.89      989.53     14.39 o 
   4   5 -13     1211.12     1242.80     17.33 o 
   5   5 -13      205.49      206.25      5.33 o 
   6   5 -13      794.30      787.13     12.45 o 
   7   5 -13       91.02       92.20      4.54 o 
   8   5 -13      604.37      602.17     12.95 o 
   9   5 -13      282.18      295.36     11.99 o 
  10   5 -13      165.67      170.33      8.50 o 
  11   5 -13       88.60       81.99      6.22 o 
  12   5 -13      406.73      416.93     15.09 o 
  13   5 -13       95.91      108.73      7.70 o 
  14   5 -13      341.19      348.92     14.40 o 
   1   6 -13      149.15      151.62      5.79 o 
   2   6 -13      741.96      718.81     11.63 o 
   3   6 -13      173.15      168.35      4.92 o 
   4   6 -13      208.05      208.03      6.76 o 
   5   6 -13      911.43      909.75     23.85 o 
   6   6 -13       12.23       11.07      3.68 o 
   7   6 -13      433.22      421.01     14.94 o 
   8   6 -13      232.99      228.52     10.90 o 
   9   6 -13       37.08       37.86      5.65 o 
  10   6 -13       23.30       25.69      5.11 o 
   2   7 -13       81.09       79.67      6.53 o 
   3   7 -13      100.15      106.75      7.41 o 
   4   7 -13      472.77      486.02     15.87 o 
   5   7 -13       42.49       33.40      5.25 o 
   6   7 -13      463.91      483.33     16.48 o 
   7   7 -13      318.97      354.73     14.02 o 
   8   7 -13      105.36      110.29      8.33 o 
   0   0 -12    20910.70    19535.76    384.56 o 
   2   0 -12       24.71       19.30      1.62 o 
   4   0 -12      365.62      365.70      7.19 o 
   8   0 -12      382.60      375.10     11.92 o 
  10   0 -12      311.08      297.91     11.00 o 
  12   0 -12     3323.39     3305.75     69.96 o 
  14   0 -12       94.92       76.66      6.53 o 
  16   0 -12      102.51       97.42      7.41 o 
  18   0 -12      230.35      233.10     12.02 o 
   0   1 -12      121.77      120.74      3.53 o 
   1   1 -12     1270.33     1333.79     14.25 o 
   2   1 -12      806.40      903.12     10.26 o 
   3   1 -12      531.67      527.34      7.58 o 
   4   1 -12       14.76        8.95      1.03 o 
   5   1 -12      938.37      909.65     13.23 o 
   6   1 -12      114.80      130.64      3.19 o 
   7   1 -12     1312.31     1312.86     17.18 o 
   8   1 -12     4708.98     4546.75     64.69 o 
   9   1 -12      186.12      176.88      5.53 o 
  10   1 -12      247.31      254.80      7.04 o 
  11   1 -12      337.74      340.16      8.65 o 
  12   1 -12     1108.76     1116.93     20.20 o 
  13   1 -12     1933.70     1916.81     31.51 o 
  14   1 -12       79.60       86.81      4.68 o 
  15   1 -12      376.30      368.08     10.20 o 
  16   1 -12       25.79       18.93      3.11 o 
  17   1 -12      102.37      106.24      7.48 o 
  18   1 -12       19.52       24.27      3.55 o 
   0   2 -12       15.37       12.69      1.38 o 
   1   2 -12      963.62      927.41     11.91 o 
   2   2 -12       20.07       20.13      1.27 o 
   3   2 -12      110.58      124.22      2.80 o 
   4   2 -12     1544.94     1522.70     16.66 o 
   5   2 -12     1265.48     1274.60     16.76 o 
   6   2 -12       43.49       47.24      3.20 o 
   7   2 -12      768.67      765.14     11.27 o 
   8   2 -12     3109.35     3004.55     44.38 o 
   9   2 -12      165.03      162.42      5.75 o 
  10   2 -12      594.95      554.54     11.65 o 
  11   2 -12     1087.11     1052.52     27.89 o 
  12   2 -12      688.02      648.81     19.95 o 
  13   2 -12        9.78       11.31      2.31 o 
  14   2 -12      225.11      221.11      7.51 o 
  15   2 -12      102.20      100.38      5.36 o 
  16   2 -12       72.03       79.48      5.41 o 
  17   2 -12      326.58      343.44     10.35 o 
   0   3 -12      591.41      569.23     10.03 o 
   1   3 -12     3191.49     3082.42     36.44 o 
   2   3 -12     3199.39     3110.72     31.30 o 
   3   3 -12       26.55       41.55      1.95 o 
   4   3 -12      354.38      361.66      6.42 o 
   5   3 -12      813.35      758.61     11.17 o 
   6   3 -12      590.41      505.42      9.68 o 
   7   3 -12      230.74      234.25      6.53 o 
   8   3 -12       48.37       46.13      7.10 o 
   9   3 -12       50.45       58.98      3.37 o 
  10   3 -12      549.06      527.36     11.47 o 
  11   3 -12       72.66       65.10      6.83 o 
  12   3 -12      407.62      396.24      9.95 o 
  13   3 -12      797.29      796.03     16.21 o 
  14   3 -12      397.21      408.47     10.75 o 
  15   3 -12      197.95      193.58      7.31 o 
  16   3 -12      114.18      115.15      5.92 o 
   0   4 -12      280.27      306.50     10.64 o 
   1   4 -12      212.06      216.39      3.94 o 
   2   4 -12      348.28      358.26      6.60 o 
   3   4 -12     2418.77     2431.45     29.71 o 
   4   4 -12      379.16      379.83      5.89 o 
   5   4 -12      560.53      508.79      7.35 o 
   6   4 -12       22.27       16.55      1.54 o 
   7   4 -12      273.25      257.70      5.66 o 
   8   4 -12      323.49      311.23      6.46 o 
   9   4 -12     1388.05     1347.53     40.59 o 
  10   4 -12      343.05      342.10      8.82 o 
  11   4 -12       92.93       98.25      4.76 o 
  12   4 -12      519.64      519.85     12.12 o 
  13   4 -12       66.76       75.78      6.28 o 
  14   4 -12       39.46       35.08      5.24 o 
  15   4 -12     1304.35     1319.34     35.08 o 
  16   4 -12      117.34      130.59      8.91 o 
   0   5 -12     1206.42     1186.24     19.47 o 
   1   5 -12      188.92      195.18      7.54 o 
   2   5 -12     2032.94     1980.70     24.96 o 
   3   5 -12      106.49      111.32      3.77 o 
   4   5 -12      424.17      421.72      7.87 o 
   5   5 -12      520.52      505.13      9.02 o 
   6   5 -12      440.33      421.83      9.87 o 
   7   5 -12      418.32      404.71     11.03 o 
   8   5 -12      403.71      428.66     14.41 o 
   9   5 -12       99.92       96.57      4.64 o 
  10   5 -12      631.65      657.74     13.74 o 
  11   5 -12      490.01      504.15     16.53 o 
  12   5 -12      286.57      302.73     12.45 o 
  13   5 -12        7.18        8.74      3.66 o 
  14   5 -12       47.39       50.75      6.19 o 
   0   6 -12      196.07      176.58      8.68 o 
   1   6 -12      319.59      302.57      8.35 o 
   2   6 -12       57.13       49.24      2.98 o 
   3   6 -12      344.55      336.96      7.06 o 
   4   6 -12      120.12      122.09      5.15 o 
   5   6 -12      673.96      705.79     19.79 o 
   6   6 -12      121.15      125.80      7.68 o 
   7   6 -12      160.28      160.90      8.64 o 
   8   6 -12       85.67       97.13      7.13 o 
   9   6 -12       77.49       72.45      7.15 o 
  10   6 -12      265.80      281.68     12.43 o 
  11   6 -12      461.09      463.64     16.85 o 
   3   7 -12      383.06      382.44     13.40 o 
   4   7 -12       79.49       94.34      6.80 o 
   5   7 -12       32.63       32.51      4.95 o 
   6   7 -12       81.08       77.59      6.92 o 
   7   7 -12      130.56      135.28      8.80 o 
   8   7 -12      279.27      260.28     12.14 o 
   9   7 -12        6.42        5.23      3.88 o 
   2   0 -11     1000.79      901.15     14.30 o 
   4   0 -11      165.79      212.11     19.49 o 
   6   0 -11     1574.63     1569.76     32.85 o 
   8   0 -11       62.82       43.46      3.54 o 
  10   0 -11     3910.07     3987.69     81.38 o 
  12   0 -11      272.94      282.73     11.01 o 
  14   0 -11     3320.90     3194.57     69.09 o 
  16   0 -11      598.98      610.83     20.08 o 
  18   0 -11      158.47      187.55     10.74 o 
   1   1 -11     1732.98     1714.55     17.78 o 
   2   1 -11     2189.97     2151.60     29.25 o 
   3   1 -11      691.14      804.26     10.65 o 
   4   1 -11     4346.50     4598.03     44.72 o 
   5   1 -11     1285.64     1276.48     13.89 o 
   6   1 -11     5266.11     5436.90     61.32 o 
   7   1 -11     3611.89     3571.45     41.54 o 
   8   1 -11       97.72       99.15      3.87 o 
   9   1 -11       67.55       66.12      3.40 o 
  10   1 -11       11.43        9.26      1.79 o 
  11   1 -11      556.19      558.63     11.81 o 
  12   1 -11     1873.62     1845.84     40.17 o 
  13   1 -11      458.48      455.48     10.78 o 
  14   1 -11      141.96      143.17      5.82 o 
  15   1 -11      236.31      243.76      7.98 o 
  16   1 -11       69.55       71.06      5.04 o 
  17   1 -11       33.14       38.11      3.99 o 
  18   1 -11      132.97      139.93      6.56 o 
   1   2 -11      592.54      620.02      9.42 o 
   2   2 -11      466.80      483.03      6.91 o 
   3   2 -11     3998.59     4016.21     92.98 o 
   4   2 -11     1012.90     1059.33     13.33 o 
   5   2 -11      541.04      597.26      8.98 o 
   6   2 -11     2827.92     2791.90     32.83 o 
   7   2 -11       16.55       14.47      1.48 o 
   8   2 -11      101.32       98.42      3.94 o 
   9   2 -11      192.64      187.47      5.72 o 
  10   2 -11      535.85      449.69     10.05 o 
  11   2 -11      675.33      660.24     13.98 o 
  12   2 -11      190.70      192.37      6.42 o 
  13   2 -11      199.06      188.05     14.64 o 
  14   2 -11       95.84       99.04      5.02 o 
  15   2 -11      105.20      107.03      5.34 o 
  16   2 -11      180.41      179.87      7.09 o 
  17   2 -11       74.52       86.29      5.24 o 
  18   2 -11      220.78      209.36     11.37 o 
   1   3 -11     1599.91     1569.19     14.69 o 
   2   3 -11     1581.35     1570.62     16.73 o 
   3   3 -11      955.83      923.12     10.77 o 
   4   3 -11      791.91      763.75      9.40 o 
   5   3 -11      910.64      855.99     10.43 o 
   6   3 -11      132.59      128.32      3.11 o 
   7   3 -11      169.02      176.92      6.40 o 
   8   3 -11      915.32      847.95     15.30 o 
   9   3 -11      494.46      503.68     10.68 o 
  10   3 -11        7.07       10.14      1.90 o 
  11   3 -11       34.51       37.83      5.04 o 
  12   3 -11      170.56      167.07      6.07 o 
  13   3 -11      232.12      220.70     10.20 o 
  14   3 -11      484.58      477.23     11.69 o 
  15   3 -11      418.49      408.71     10.88 o 
  16   3 -11      366.26      361.03     15.12 o 
  17   3 -11        3.73        3.68      3.44 o 
   1   4 -11     1603.62     1627.14     17.49 o 
   2   4 -11      810.81      799.72     11.65 o 
   3   4 -11      408.03      394.28      5.85 o 
   4   4 -11      315.98      268.56      4.66 o 
   5   4 -11     1464.20     1436.92     16.28 o 
   6   4 -11      791.76      796.33     10.43 o 
   7   4 -11      259.50      251.05      6.04 o 
   8   4 -11       97.82       92.90      8.19 o 
   9   4 -11      391.11      391.15      9.88 o 
  10   4 -11      199.47      210.46      6.77 o 
  11   4 -11      483.36      502.44     16.13 o 
  12   4 -11       10.43       11.26      3.43 o 
  13   4 -11      187.46      180.45      9.53 o 
  14   4 -11      245.69      259.45     11.85 o 
  15   4 -11      308.25      329.29     13.94 o 
  16   4 -11        6.40       11.75      3.97 o 
   1   5 -11      898.91      866.61     14.80 o 
   2   5 -11       70.71       74.26      3.63 o 
   3   5 -11      143.09      147.79      6.85 o 
   4   5 -11     1781.50     1814.13     23.28 o 
   5   5 -11      718.49      686.35     10.95 o 
   6   5 -11      263.48      245.80      7.03 o 
   7   5 -11       20.59       26.93      2.90 o 
   8   5 -11      474.24      505.19     15.87 o 
   9   5 -11      863.10      861.97     23.45 o 
  10   5 -11      190.98      196.24      9.78 o 
  11   5 -11       69.28       78.10      7.36 o 
  12   5 -11      395.19      394.10     14.92 o 
  13   5 -11      110.61      117.10      8.04 o 
  14   5 -11       84.09       91.15      7.47 o 
   1   6 -11      129.64      114.70      3.87 o 
   2   6 -11      268.55      270.84      6.04 o 
   3   6 -11     1456.33     1475.56     24.16 o 
   4   6 -11      250.90      251.39      7.28 o 
   5   6 -11      486.58      461.53     15.01 o 
   6   6 -11      554.43      564.68     17.02 o 
   7   6 -11      149.43      149.66      8.57 o 
   8   6 -11       43.40       50.92      6.03 o 
   9   6 -11      617.98      618.78     19.50 o 
  10   6 -11      817.12      871.26     24.69 o 
  11   6 -11      504.34      537.47     18.45 o 
  12   6 -11       40.11       39.45      6.04 o 
   3   7 -11      193.49      200.33      9.40 o 
   4   7 -11      425.01      483.02     15.62 o 
   5   7 -11       12.29       13.78      3.89 o 
   6   7 -11      966.62      994.28     26.43 o 
   7   7 -11      100.85      102.88      7.77 o 
   8   7 -11       14.17       17.84      4.36 o 
   9   7 -11       41.07       46.30      6.07 o 
   0   0 -10      241.60      239.15      7.05 o 
   2   0 -10     1055.06      975.48     15.05 o 
   4   0 -10    10171.26    10230.97    138.36 o 
   6   0 -10     1077.55     1084.44     37.88 o 
  10   0 -10     3060.00     3150.91     65.15 o 
  12   0 -10       29.97       27.33      3.90 o 
  14   0 -10      262.79      265.90     11.26 o 
  16   0 -10      139.49      142.80      8.78 o 
  18   0 -10       43.57       50.70      6.43 o 
   0   1 -10      144.20      163.59      3.89 o 
   1   1 -10     1420.03     1507.36     15.62 o 
   2   1 -10       18.03       17.17      2.76 o 
   3   1 -10     6962.63     7254.98     80.04 o 
   4   1 -10     8981.52     9451.04     89.24 o 
   5   1 -10      241.20      249.33      3.85 o 
   6   1 -10       58.84       58.95      6.28 o 
   7   1 -10     1129.64     1123.09     18.35 o 
   8   1 -10     1932.63     1871.85     28.43 o 
   9   1 -10      411.87      418.04      9.06 o 
  10   1 -10      264.36      284.43      7.30 o 
  11   1 -10      200.09      229.60      7.59 o 
  12   1 -10      161.79      168.96      5.87 o 
  13   1 -10      665.10      668.02     18.24 o 
  14   1 -10     1165.97     1186.83     21.40 o 
  15   1 -10      211.85      209.76      7.24 o 
  16   1 -10        4.92        7.75      2.26 o 
  17   1 -10       63.33       53.68      4.49 o 
  18   1 -10       24.37       30.81      3.78 o 
   0   2 -10     6708.53     7056.32     94.87 o 
   1   2 -10     2444.96     2535.71     25.32 o 
   2   2 -10     2015.34     2025.59     23.52 o 
   3   2 -10     7771.95     7979.95     88.32 o 
   4   2 -10     1483.94     1508.59     15.88 o 
   5   2 -10      237.18      239.86     12.20 o 
   6   2 -10      152.63      153.35      3.70 o 
   7   2 -10      150.30      138.95      4.38 o 
   8   2 -10      291.24      270.42      6.68 o 
   9   2 -10      475.18      465.14      9.84 o 
  10   2 -10      475.33      485.97     10.41 o 
  11   2 -10      352.12      328.15      8.29 o 
  12   2 -10     1096.38     1117.97     19.93 o 
  13   2 -10      383.38      386.46      9.80 o 
  14   2 -10       11.91        9.13      3.45 o 
  15   2 -10      402.49      394.38     10.41 o 
  16   2 -10      129.98      135.10      6.11 o 
  17   2 -10      133.96      132.44      6.19 o 
  18   2 -10       84.16       90.19      5.52 o 
   0   3 -10      628.12      609.43      8.22 o 
   1   3 -10      614.17      607.40      6.51 o 
   2   3 -10      218.03      223.54      4.63 o 
   3   3 -10       85.68      101.75      2.01 o 
   4   3 -10      370.67      350.86      5.42 o 
   5   3 -10     2448.25     2353.01     24.45 o 
   6   3 -10      133.99      112.32      6.41 o 
   7   3 -10      380.27      379.85     10.31 o 
   8   3 -10      607.93      609.70     11.80 o 
   9   3 -10      368.49      362.09     11.68 o 
  10   3 -10      466.50      474.84     14.69 o 
  11   3 -10     1791.30     1752.74     40.60 o 
  12   3 -10      510.13      489.15     15.68 o 
  13   3 -10      108.73      105.74      4.98 o 
  14   3 -10       22.03       22.20      2.99 o 
  15   3 -10       17.96       21.39      2.99 o 
  16   3 -10       88.22       95.98      7.67 o 
  17   3 -10       54.94       54.49      6.67 o 
   0   4 -10      940.71      894.35     31.90 o 
   1   4 -10      800.84      802.58      9.67 o 
   2   4 -10      738.00      678.34      8.51 o 
   3   4 -10      931.52      912.54     10.82 o 
   4   4 -10      536.54      522.33      7.14 o 
   5   4 -10     1600.71     1538.01     19.92 o 
   6   4 -10      521.15      476.79      6.97 o 
   7   4 -10      243.04      254.74      7.71 o 
   8   4 -10      352.66      346.09      6.83 o 
   9   4 -10      102.57      103.26      4.48 o 
  10   4 -10       84.13       67.91      3.27 o 
  11   4 -10      937.93      926.13     14.21 o 
  12   4 -10      160.14      150.56      8.30 o 
  14   4 -10      104.69       83.27      7.34 o 
  15   4 -10      128.08      148.48      9.43 o 
  16   4 -10       73.43       86.27      7.37 o 
   0   5 -10     1481.01     1454.66     25.12 o 
   1   5 -10      107.75       95.67      2.66 o 
   2   5 -10      900.53      889.53     12.85 o 
   3   5 -10      283.01      269.30      5.73 o 
   4   5 -10      588.29      591.43      9.62 o 
   5   5 -10       87.55       89.91      3.37 o 
   6   5 -10      546.49      572.23     20.27 o 
   7   5 -10      690.36      679.61     14.88 o 
   8   5 -10      726.62      738.11     14.13 o 
   9   5 -10       74.69       66.90      4.11 o 
  10   5 -10      242.99      244.57      7.45 o 
  11   5 -10      367.73      348.40      9.49 o 
  12   5 -10      540.22      552.03     18.27 o 
  15   5 -10       82.26       81.95      7.27 o 
   0   6 -10      394.98      387.51     13.08 o 
   1   6 -10      123.68      127.88      3.93 o 
   2   6 -10      452.73      467.37     16.61 o 
   3   6 -10     1861.23     1813.64     28.83 o 
   4   6 -10      183.85      192.11      8.73 o 
   5   6 -10      599.59      589.65     17.58 o 
   6   6 -10        9.01        7.88      3.21 o 
   7   6 -10      764.18      757.96     21.39 o 
   8   6 -10       90.33       91.58      7.04 o 
   9   6 -10      309.27      324.62     13.16 o 
  10   6 -10      234.03      228.07     11.03 o 
  11   6 -10       14.92       11.92      4.41 o 
  12   6 -10      516.08      522.37     18.44 o 
   2   7 -10      243.35      232.05      9.86 o 
   3   7 -10      210.95      211.65      9.52 o 
   4   7 -10      933.20      971.71     25.37 o 
   5   7 -10      596.30      570.43     17.89 o 
   6   7 -10       16.60       24.04      4.65 o 
   7   7 -10      250.88      266.37     11.66 o 
   8   7 -10      182.98      170.17      9.57 o 
   9   7 -10      210.39      209.73     10.92 o 
   4   8 -10      224.29      226.64     10.90 o 
   5   8 -10       56.57       65.69      6.82 o 
   2   0  -9     4866.06     5089.37     69.49 o 
   4   0  -9     1314.42     1350.74     20.23 o 
  10   0  -9      430.65      442.68     13.43 o 
  12   0  -9     1386.39     1413.55     33.45 o 
  14   0  -9       73.23       72.21      5.82 o 
  16   0  -9      640.51      631.24     19.60 o 
  18   0  -9      345.01      333.67     14.18 o 
   1   1  -9      552.86      626.83      8.46 o 
   2   1  -9     2803.48     2666.78     30.47 o 
   3   1  -9     6369.06     6412.43     61.62 o 
   4   1  -9     2196.67     2223.46     22.34 o 
   5   1  -9      923.76      967.38     12.74 o 
   6   1  -9     2042.09     2112.10     25.18 o 
   7   1  -9       67.76       63.21      3.52 o 
   8   1  -9      229.19      217.52      5.66 o 
   9   1  -9     1175.44     1184.01     30.93 o 
  10   1  -9     1738.81     1804.32     27.91 o 
  11   1  -9       90.07       96.76      4.20 o 
  12   1  -9       12.01       10.50      2.00 o 
  13   1  -9      205.48      214.32      6.79 o 
  14   1  -9      321.46      311.84      8.70 o 
  15   1  -9      301.31      296.62      8.65 o 
  16   1  -9       78.50      100.83      5.20 o 
  17   1  -9      293.21      293.92      9.14 o 
  18   1  -9       38.65       40.89      4.19 o 
   1   2  -9     1106.07     1163.07     10.87 o 
   2   2  -9     8832.90     9025.72     76.59 o 
   3   2  -9      838.81      943.78     11.60 o 
   4   2  -9    10158.26    10469.32    114.58 o 
   5   2  -9      370.00      379.71      5.38 o 
   6   2  -9      208.01      219.80     10.98 o 
   7   2  -9     1603.51     1557.17     34.40 o 
   8   2  -9       96.67       84.63      3.55 o 
   9   2  -9      255.08      244.66     12.06 o 
  10   2  -9      195.28      181.03      5.63 o 
  11   2  -9      170.07      177.64      8.10 o 
  12   2  -9      109.45      103.67     19.22 o 
  13   2  -9      606.63      577.59     12.63 o 
  14   2  -9       64.53       67.44     11.29 o 
  15   2  -9       15.08       17.91      2.79 o 
  16   2  -9      669.67      639.61     14.50 o 
  17   2  -9       28.69       28.77      3.48 o 
  18   2  -9       31.64       32.22      3.83 o 
   1   3  -9     1103.34     1057.00      9.17 o 
   2   3  -9      174.81      161.14      2.94 o 
   3   3  -9       57.86       58.09      1.48 o 
   4   3  -9       75.23       72.14      2.11 o 
   5   3  -9     2763.26     2752.11     28.11 o 
   6   3  -9     3263.90     3205.61     35.48 o 
   7   3  -9      425.57      426.69      7.25 o 
   8   3  -9       34.93       35.91      2.82 o 
   9   3  -9       42.92       43.19      2.54 o 
  10   3  -9      130.38      141.02      4.13 o 
  11   3  -9      648.91      657.79     13.26 o 
  12   3  -9      421.66      406.15      9.80 o 
  13   3  -9      175.16      177.67      6.28 o 
  14   3  -9      519.23      496.25     16.48 o 
  15   3  -9       25.18       13.90      3.95 o 
  16   3  -9      123.60      134.95      8.93 o 
  17   3  -9      265.10      255.47     12.52 o 
   1   4  -9     2233.41     2111.13     21.82 o 
   2   4  -9      751.56      750.76      7.96 o 
   3   4  -9      105.65       93.15      2.43 o 
   4   4  -9       69.98       75.20      2.29 o 
   5   4  -9     2259.81     2187.96     22.98 o 
   6   4  -9       61.73       77.51      2.86 o 
   7   4  -9     1176.27     1154.52     15.68 o 
   8   4  -9       60.19       50.17      2.60 o 
   9   4  -9      963.54      967.90     14.01 o 
  10   4  -9      509.68      498.72      8.91 o 
  11   4  -9     1183.94     1187.53     20.77 o 
  12   4  -9       64.31       68.96      6.81 o 
  13   4  -9      673.91      693.24     38.10 o 
  14   4  -9      252.61      225.20     11.04 o 
  16   4  -9       18.61        9.96      3.95 o 
   1   5  -9      127.09      130.29      3.06 o 
   2   5  -9      392.08      395.45      7.07 o 
   3   5  -9      289.16      278.23      5.70 o 
   4   5  -9        7.99        4.29      1.26 o 
   5   5  -9      343.96      343.97      8.10 o 
   6   5  -9     1741.64     1741.87     22.10 o 
   7   5  -9       84.00       88.40      4.06 o 
   8   5  -9      262.68      261.78      7.49 o 
   9   5  -9      164.47      160.57      8.26 o 
  10   5  -9       87.36       85.18      4.46 o 
  11   5  -9      252.82      248.22      7.70 o 
  12   5  -9       13.79       17.84      3.00 o 
  13   5  -9      154.31      156.95      6.51 o 
  14   5  -9      420.45      427.34     15.31 o 
   1   6  -9      805.22      779.23     11.75 o 
   2   6  -9      632.90      610.22     12.08 o 
   3   6  -9      585.04      580.26     11.90 o 
   4   6  -9      267.69      260.55     10.24 o 
   5   6  -9      279.85      273.73     10.78 o 
   6   6  -9     1026.17     1037.97     26.39 o 
   7   6  -9      387.75      401.80     14.10 o 
   8   6  -9       24.94       22.73      4.34 o 
   9   6  -9       61.21       66.47      6.81 o 
  10   6  -9      181.49      189.42     10.13 o 
  11   6  -9       96.05       87.51      7.27 o 
  12   6  -9        6.76        3.07      3.67 o 
  13   6  -9      329.45      335.36     10.02 o 
   2   7  -9      490.64      512.73     15.64 o 
   3   7  -9      248.01      266.37     10.74 o 
   4   7  -9      125.05      119.54      7.47 o 
   5   7  -9      206.44      197.51      9.54 o 
   6   7  -9      561.34      558.85     17.97 o 
   7   7  -9       47.73       48.64      6.10 o 
   8   7  -9      323.75      335.66     13.54 o 
   9   7  -9      663.03      716.01     21.79 o 
  10   7  -9      317.45      325.86     13.89 o 
   4   8  -9      152.66      166.67      9.25 o 
   5   8  -9      418.74      431.55     15.75 o 
   0   0  -8     4718.13     4714.69     90.90 o 
   2   0  -8     3470.58     3515.88     48.42 o 
   4   0  -8     1302.55     1141.47     17.13 o 
   8   0  -8     4765.02     4741.38     88.24 o 
  10   0  -8     3520.63     3395.02     68.84 o 
  12   0  -8       15.67       21.07      3.46 o 
  14   0  -8      519.77      542.01     16.99 o 
  16   0  -8      469.05      454.94     16.13 o 
  18   0  -8      398.75      403.10     15.78 o 
   0   1  -8     2770.41     2920.27     55.27 o 
   1   1  -8     2744.92     2860.79     32.06 o 
   2   1  -8       55.41       54.76      2.14 o 
   3   1  -8     1378.38     1365.47     14.16 o 
   4   1  -8     1174.51     1194.40     12.61 o 
   5   1  -8     1931.05     1902.46     22.63 o 
   6   1  -8      147.09      160.38      4.32 o 
   7   1  -8      642.82      649.74     11.43 o 
   8   1  -8      441.20      450.51     12.77 o 
   9   1  -8      588.74      590.83     16.83 o 
  10   1  -8     3525.53     3378.43     39.18 o 
  11   1  -8     1237.09     1176.36     19.93 o 
  12   1  -8       95.91       86.41      5.54 o 
  13   1  -8     1103.23     1066.04     19.23 o 
  14   1  -8      129.02      138.19      6.47 o 
  15   1  -8      334.67      349.07     11.43 o 
  16   1  -8      803.13      777.38     16.24 o 
  17   1  -8      686.07      709.53     15.56 o 
  18   1  -8       46.14       48.56      4.42 o 
  19   1  -8       86.90       84.24      8.26 o 
   0   2  -8     5892.08     5776.88     77.76 o 
   1   2  -8      858.21      887.78      7.63 o 
   2   2  -8     3134.98     3131.97     24.78 o 
   3   2  -8      292.88      357.33      5.73 o 
   4   2  -8      111.51       79.27      6.52 o 
   5   2  -8      224.68      191.39      3.36 o 
   6   2  -8      213.84      223.36      5.60 o 
   7   2  -8      567.66      577.73     22.03 o 
   8   2  -8      861.30      838.85     14.50 o 
   9   2  -8     1003.70      948.39     16.36 o 
  10   2  -8      533.35      531.79     10.91 o 
  11   2  -8       99.60      104.78      3.54 o 
  12   2  -8     1853.14     1829.34     29.35 o 
  13   2  -8      622.68      611.98     18.04 o 
  14   2  -8      149.99      150.34      8.13 o 
  15   2  -8      641.90      673.87     14.49 o 
  16   2  -8      561.85      555.81     13.00 o 
  17   2  -8       40.05       35.31      3.75 o 
  18   2  -8      341.97      340.75     14.72 o 
   0   3  -8     2301.68     2284.06     28.02 o 
   1   3  -8      192.74      218.16      2.53 o 
   2   3  -8      479.78      481.66      6.16 o 
   3   3  -8     1685.24     1667.81     15.34 o 
   4   3  -8      519.25      491.10      5.50 o 
   5   3  -8       44.90       52.40      3.10 o 
   6   3  -8      432.84      433.28      7.02 o 
   7   3  -8      436.89      428.86      7.21 o 
   8   3  -8     1008.31      925.55     12.95 o 
   9   3  -8      551.39      528.18      8.88 o 
  10   3  -8      519.04      483.99      8.88 o 
  11   3  -8      374.58      368.45      7.26 o 
  12   3  -8      981.27      954.06     14.06 o 
  13   3  -8       10.07        6.99      1.92 o 
  14   3  -8      121.54      123.36      5.44 o 
  17   3  -8     1048.07     1062.99     30.82 o 
   0   4  -8     1813.69     1826.21     37.24 o 
   1   4  -8     4631.35     4591.84     44.67 o 
   2   4  -8      456.62      418.76      5.00 o 
   3   4  -8      635.82      598.64      6.64 o 
   4   4  -8      142.27      112.37      2.69 o 
   5   4  -8     3997.37     3931.68     39.18 o 
   6   4  -8      172.16      172.68      4.13 o 
   7   4  -8     1435.54     1432.32     18.36 o 
   8   4  -8       72.04       67.13      3.18 o 
   9   4  -8      211.51      217.14      5.15 o 
  10   4  -8      260.79      246.08      5.71 o 
  11   4  -8      942.76      924.55     17.31 o 
  12   4  -8      283.18      278.30      8.06 o 
  13   4  -8     1303.51     1311.32     19.14 o 
  14   4  -8      433.06      420.86     10.57 o 
  15   4  -8      209.70      200.31     10.70 o 
  16   4  -8        4.73        6.75      3.34 o 
   0   5  -8     3002.39     2889.10     42.08 o 
   1   5  -8      645.55      652.51      8.42 o 
   2   5  -8       57.28       53.78      2.16 o 
   3   5  -8      147.95      141.26      3.80 o 
   4   5  -8      675.26      655.50     10.21 o 
   5   5  -8      363.36      368.15      8.28 o 
   6   5  -8       37.21       38.50      4.62 o 
   7   5  -8       24.27       25.00      2.58 o 
   8   5  -8     2324.37     2288.92     34.67 o 
   9   5  -8       41.39       37.03      3.25 o 
  10   5  -8      295.21      307.41      8.36 o 
  11   5  -8       19.88       17.84      2.82 o 
  12   5  -8      632.70      647.21     14.11 o 
  13   5  -8      231.19      251.68      6.63 o 
  14   5  -8      222.09      221.02      8.02 o 
  15   5  -8       88.58       81.26      7.39 o 
   0   6  -8      976.20      954.06     16.49 o 
   1   6  -8      905.92      896.82     15.93 o 
   2   6  -8      169.86      160.06      5.39 o 
   3   6  -8      260.74      249.47      9.76 o 
   4   6  -8      147.06      152.52      7.52 o 
   5   6  -8       47.20       39.41      4.81 o 
   6   6  -8       18.98       22.08      4.07 o 
   7   6  -8      594.85      596.48     17.88 o 
   8   6  -8      345.37      359.25     13.26 o 
   9   6  -8      186.04      195.89      9.85 o 
  10   6  -8       96.03       94.63      7.42 o 
  11   6  -8       92.94      104.46      7.90 o 
  12   6  -8       21.46       26.77      3.52 o 
  13   6  -8      385.59      404.30      8.99 o 
   1   7  -8      102.09      110.46      6.68 o 
   2   7  -8      605.08      591.34     17.66 o 
   3   7  -8      150.78      153.97      8.09 o 
   4   7  -8      217.13      234.38     10.21 o 
   5   7  -8      340.65      324.83     12.72 o 
   6   7  -8      475.00      488.55     16.33 o 
   7   7  -8       85.92       90.95      7.19 o 
   8   7  -8       94.77      115.33      7.88 o 
   9   7  -8       83.40       87.88      7.50 o 
  10   7  -8       57.21       59.21      6.91 o 
   3   8  -8       88.85       97.52      7.02 o 
   4   8  -8        3.40        5.13      3.32 o 
   5   8  -8      111.41      109.17      7.88 o 
   6   8  -8      103.80      126.27      8.41 o 
   2   0  -7     4928.13     5295.60     71.59 o 
   4   0  -7       41.94       30.46      1.57 o 
   6   0  -7     4387.42     4325.43     83.89 o 
   8   0  -7      506.80      534.69      8.95 o 
  10   0  -7     2885.03     2921.93     59.28 o 
  12   0  -7      162.56      171.62      7.99 o 
  14   0  -7      223.63      224.64      9.85 o 
  16   0  -7     1474.22     1543.37     37.98 o 
  18   0  -7      295.12      270.98     12.55 o 
   1   1  -7     6521.19     6710.63     73.70 o 
   2   1  -7     2215.92     2242.15     25.32 o 
   3   1  -7      263.67      290.85      3.79 o 
   4   1  -7     2778.71     2961.65     29.02 o 
   5   1  -7     2025.63     1972.93     25.89 o 
   6   1  -7     4002.88     3944.34     77.25 o 
   7   1  -7      999.91      985.28     20.94 o 
   8   1  -7      542.50      542.06     14.43 o 
   9   1  -7      552.89      531.11     14.55 o 
  10   1  -7     4872.70     4722.75     53.27 o 
  11   1  -7     1431.29     1440.24     43.59 o 
  12   1  -7       15.96       17.55      4.58 o 
  13   1  -7      437.47      445.76     14.29 o 
  14   1  -7      156.70      178.83      6.21 o 
  15   1  -7      652.65      636.83     13.71 o 
  16   1  -7      428.42      411.64     11.62 o 
  17   1  -7      772.06      762.63     16.29 o 
  18   1  -7       88.12      105.32      5.56 o 
  19   1  -7      252.92      274.34      9.19 o 
   1   2  -7      771.80      764.22      6.63 o 
   2   2  -7      249.78      283.51      3.37 o 
   3   2  -7     1898.30     2091.91     18.49 o 
   4   2  -7      319.12      337.38      5.32 o 
   5   2  -7      749.91      743.00      9.94 o 
   6   2  -7      312.87      312.41      6.54 o 
   7   2  -7      187.55      186.94      4.89 o 
   8   2  -7     1849.62     1857.11     22.68 o 
   9   2  -7      945.94      934.61     12.94 o 
  10   2  -7     2741.40     2679.86     60.19 o 
  11   2  -7      652.72      637.57     16.89 o 
  12   2  -7      696.85      700.91     10.80 o 
  13   2  -7       95.92       91.23      4.43 o 
  14   2  -7     1140.56     1099.78     20.09 o 
  15   2  -7      164.11      164.51      8.58 o 
  16   2  -7      101.79       78.22     17.52 o 
  17   2  -7      429.46      423.73     16.62 o 
  18   2  -7      189.94      204.62     11.05 o 
   1   3  -7     2306.54     2332.03     20.92 o 
   2   3  -7      814.96      775.00      8.87 o 
   3   3  -7     2376.14     2318.98     20.81 o 
   4   3  -7     1645.68     1580.62     14.67 o 
   5   3  -7       65.43       52.88      1.82 o 
   6   3  -7      615.81      594.76      8.71 o 
   7   3  -7     1647.77     1623.70     36.66 o 
   8   3  -7      166.47      151.41      3.87 o 
   9   3  -7     1350.66     1327.08     17.62 o 
  10   3  -7      409.53      382.64      7.14 o 
  11   3  -7      130.48      131.52      3.97 o 
  12   3  -7      237.36      220.00      7.72 o 
  13   3  -7      349.57      349.60      7.17 o 
  14   3  -7      618.80      586.13     18.70 o 
  15   3  -7      175.68      201.53     10.31 o 
  16   3  -7      376.19      395.18     15.58 o 
   1   4  -7     1124.56     1096.59     10.74 o 
   2   4  -7      631.46      606.03      6.63 o 
   3   4  -7     3264.43     3103.10     27.68 o 
   4   4  -7      377.55      329.02      5.04 o 
   5   4  -7      464.20      479.10      7.59 o 
   6   4  -7     1702.99     1703.63     21.18 o 
   7   4  -7     1739.62     1628.10     20.63 o 
   8   4  -7      133.49      133.69      3.79 o 
   9   4  -7      162.64      158.61      5.09 o 
  10   4  -7      124.09      136.67      5.14 o 
  11   4  -7       63.31       59.14      7.31 o 
  12   4  -7        3.64        1.19      1.88 o 
  13   4  -7      262.11      278.41      9.50 o 
  14   4  -7      522.71      541.19     12.46 o 
  15   4  -7      165.13      151.26      9.13 o 
  16   4  -7      233.13      223.65     11.48 o 
   1   5  -7       85.92       93.44      2.54 o 
   2   5  -7      868.99      899.36     10.67 o 
   3   5  -7      251.25      250.16      5.19 o 
   4   5  -7     1643.92     1628.79     25.21 o 
   5   5  -7      360.99      365.21     10.95 o 
   6   5  -7      909.03      856.82     19.63 o 
   7   5  -7      935.91      906.17     15.95 o 
   8   5  -7      288.55      286.23     11.52 o 
   9   5  -7      352.48      347.25      8.73 o 
  10   5  -7       29.45       28.82      3.09 o 
  11   5  -7       87.99       82.99      8.60 o 
  12   5  -7      548.40      543.54     12.54 o 
  13   5  -7       65.34       60.80      3.74 o 
  14   5  -7      484.12      491.26     12.58 o 
  15   5  -7       21.63       29.06      3.73 o 
   1   6  -7       92.13       95.20      3.22 o 
   2   6  -7      706.10      700.42     14.97 o 
   3   6  -7      192.25      180.02      8.18 o 
   4   6  -7      156.62      151.71      7.60 o 
   5   6  -7      973.35      943.72     24.43 o 
   6   6  -7      373.63      352.83     12.73 o 
   7   6  -7      634.78      623.61     18.74 o 
   8   6  -7       79.02       74.92      6.36 o 
   9   6  -7      913.68      942.99     25.42 o 
  10   6  -7      244.61      258.21     11.55 o 
  11   6  -7      128.12      131.83      5.84 o 
  12   6  -7       60.77       49.84      4.33 o 
  13   6  -7       33.02       39.18      3.35 o 
   1   7  -7      464.44      452.76     14.38 o 
   2   7  -7      146.19      144.94      7.84 o 
   3   7  -7      100.25       96.03      6.41 o 
   4   7  -7      379.37      381.31     13.68 o 
   5   7  -7      364.12      385.36     13.67 o 
   6   7  -7      122.89      126.12      7.74 o 
   7   7  -7      503.16      515.06     17.03 o 
   8   7  -7      129.86      137.73      8.46 o 
   9   7  -7      197.17      217.29     10.84 o 
  10   7  -7      202.14      214.30     11.18 o 
   3   8  -7      347.11      361.51     13.74 o 
   4   8  -7      164.65      170.13      9.29 o 
   5   8  -7      102.97      105.69      7.68 o 
   6   8  -7      151.86      148.29      9.12 o 
   0   0  -6     4931.87     5008.85     95.42 o 
   2   0  -6     2606.57     2997.48     40.98 o 
   4   0  -6     5324.41     5436.84    103.21 o 
   6   0  -6      264.77      243.60      7.58 o 
   8   0  -6       16.64       22.21      3.40 o 
  10   0  -6      409.48      410.62     12.31 o 
  12   0  -6     4618.79     4731.43     94.38 o 
  14   0  -6      233.75      227.35      9.88 o 
  16   0  -6       87.20       85.86      6.73 o 
  18   0  -6      334.86      343.99     14.16 o 
   0   1  -6     1716.92     1781.15     34.62 o 
   1   1  -6     1535.04     1481.52     20.53 o 
   2   1  -6    13011.45    13657.41    152.35 o 
   3   1  -6      803.12      888.46     10.75 o 
   4   1  -6      129.23      124.34      2.66 o 
   5   1  -6     7891.48     8487.05    120.58 o 
   6   1  -6       24.50       32.50      1.94 o 
   7   1  -6      633.04      598.28     10.56 o 
   8   1  -6       81.22       80.16      4.39 o 
   9   1  -6     1200.60     1193.86     23.24 o 
  10   1  -6     1120.10     1208.75     19.95 o 
  11   1  -6      167.89      186.44      5.40 o 
  12   1  -6     1474.75     1402.73     34.50 o 
  13   1  -6      739.04      749.46     14.64 o 
  14   1  -6      217.68      201.92      9.15 o 
  15   1  -6      187.38      189.73      9.13 o 
  16   1  -6      280.84      288.54      8.52 o 
  17   1  -6      118.80      120.55      5.60 o 
  18   1  -6      222.27      234.82     10.13 o 
  19   1  -6      225.75      231.04      8.31 o 
   0   2  -6      735.12      703.24      8.65 o 
   1   2  -6     2898.54     3078.69     26.20 o 
   2   2  -6     1584.03     1799.25     15.91 o 
   3   2  -6      631.29      687.50      6.75 o 
   4   2  -6     9191.87     9392.62     89.84 o 
   5   2  -6     1462.40     1389.58     17.00 o 
   6   2  -6      126.27      137.73     12.58 o 
   7   2  -6      576.78      547.12      9.80 o 
   8   2  -6     4317.83     4267.32     48.30 o 
   9   2  -6      489.54      495.63      7.96 o 
  10   2  -6      687.33      658.65     10.07 o 
  11   2  -6     1285.61     1281.01     17.05 o 
  12   2  -6       67.11       79.24      3.06 o 
  13   2  -6      335.02      336.42     11.75 o 
  14   2  -6      390.85      374.72      9.50 o 
  15   2  -6      370.75      382.28     16.88 o 
  16   2  -6        1.31        2.06      1.93 o 
  17   2  -6      282.68      273.85     12.00 o 
  18   2  -6      116.21      126.82      8.95 o 
   0   3  -6     1838.89     1872.32     21.52 o 
   1   3  -6     2127.63     2210.43     19.67 o 
   2   3  -6     1505.59     1503.92     19.07 o 
   3   3  -6       24.21       28.45      1.49 o 
   4   3  -6      697.81      677.67      7.04 o 
   5   3  -6     1154.23     1203.93     12.76 o 
   6   3  -6      636.57      661.44     11.54 o 
   7   3  -6     1650.76     1618.94     25.88 o 
   8   3  -6       39.95       43.95      2.73 o 
   9   3  -6       82.40       78.83      5.43 o 
  10   3  -6     2061.55     1925.92     24.31 o 
  11   3  -6      554.63      541.48      9.12 o 
  12   3  -6      237.41      235.85      4.77 o 
  13   3  -6      763.33      780.87     12.16 o 
  14   3  -6       52.17       56.06      6.12 o 
  15   3  -6       30.80       35.21      5.26 o 
  16   3  -6      181.67      173.45      9.90 o 
  17   3  -6      120.63      110.18      8.16 o 
   0   4  -6     1481.40     1547.70     23.23 o 
   1   4  -6     1652.13     1654.86     15.37 o 
   2   4  -6      573.26      571.55      7.15 o 
   3   4  -6     6947.73     6760.75     64.74 o 
   4   4  -6       98.39      104.79      2.45 o 
   5   4  -6       88.40       78.67      3.31 o 
   6   4  -6      939.71      856.99     14.60 o 
   7   4  -6     1071.62     1079.47     35.37 o 
   8   4  -6      326.67      316.96      6.12 o 
   9   4  -6      372.53      377.88      8.77 o 
  10   4  -6      191.76      186.43      5.96 o 
  11   4  -6        0.10        2.39      1.81 o 
  12   4  -6       70.02       71.17      3.89 o 
  13   4  -6      276.82      278.69      6.61 o 
  14   4  -6      235.24      231.83      9.09 o 
  15   4  -6      135.49      137.41      8.67 o 
  16   4  -6      155.11      142.69      9.14 o 
   0   5  -6     1075.04     1093.19     17.71 o 
   1   5  -6      200.08      186.47      3.58 o 
   2   5  -6      284.45      292.41      4.75 o 
   3   5  -6       57.65       57.16      3.45 o 
   4   5  -6      422.67      428.50     13.03 o 
   5   5  -6      482.25      447.98     13.54 o 
   6   5  -6       86.38       63.28      4.88 o 
   7   5  -6      322.62      319.05     11.34 o 
   8   5  -6      443.30      425.16     13.94 o 
   9   5  -6       25.57       28.88      3.06 o 
  10   5  -6     1360.58     1345.86     23.07 o 
  11   5  -6      213.54      221.59      7.16 o 
  12   5  -6      431.03      421.99     11.76 o 
  13   5  -6       32.76       29.69      2.84 o 
  14   5  -6      176.39      177.55      9.23 o 
  15   5  -6      151.11      157.82      5.48 o 
   0   6  -6      214.53      208.73      8.26 o 
   1   6  -6      430.52      450.78      7.69 o 
   2   6  -6       82.90       79.27      5.41 o 
   3   6  -6      114.61      104.69      6.27 o 
   4   6  -6      881.92      830.63     21.84 o 
   5   6  -6      199.26      207.74      9.22 o 
   6   6  -6      157.14      158.34      8.26 o 
   7   6  -6      644.35      654.61     18.91 o 
   8   6  -6      641.66      670.52     19.80 o 
   9   6  -6      693.35      679.05     20.26 o 
  10   6  -6      123.35      133.41      6.41 o 
  11   6  -6     1650.47     1614.02     27.53 o 
  12   6  -6       63.00       76.78      4.94 o 
  13   6  -6       13.48       13.34      2.37 o 
   0   7  -6      140.07      146.64      7.41 o 
   1   7  -6      611.33      630.10     17.94 o 
   2   7  -6     1893.20     1900.41     42.25 o 
   3   7  -6      851.24      828.93     22.29 o 
   4   7  -6      463.31      448.64     15.28 o 
   5   7  -6      159.95      164.53      8.80 o 
   6   7  -6      105.09      108.87      7.23 o 
   7   7  -6       41.43       40.62      5.43 o 
   8   7  -6      306.90      330.40     13.31 o 
   9   7  -6      115.61      120.21      8.14 o 
  10   7  -6      217.25      215.82     11.18 o 
   2   8  -6       70.61       80.13      6.41 o 
   3   8  -6      142.49      148.91      8.58 o 
   4   8  -6       50.78       47.19      5.88 o 
   5   8  -6      164.23      165.84      9.37 o 
   6   8  -6      139.60      155.55      9.20 o 
   7   8  -6       13.73       19.59      4.59 o 
   2   0  -5    41300.13    38567.86    719.33 o 
   6   0  -5     1823.35     1905.86     26.54 o 
   8   0  -5      549.97      631.48     10.27 o 
  10   0  -5      235.09      255.45      5.64 o 
  12   0  -5      178.10      145.80      7.50 o 
  14   0  -5     1268.96     1267.03     30.90 o 
  16   0  -5      266.93      274.52     11.62 o 
  18   0  -5      329.47      364.36     14.63 o 
   1   1  -5     8052.21     8191.34    143.65 o 
   2   1  -5    35195.97    34076.89    327.66 o 
   3   1  -5     1238.54     1376.39     19.68 o 
   4   1  -5       87.02       93.11      4.14 o 
   5   1  -5     8626.49     9221.29    166.85 o 
   6   1  -5     2303.17     2220.55     25.94 o 
   7   1  -5     1336.76     1281.73     17.15 o 
   8   1  -5     1430.16     1441.36     20.73 o 
   9   1  -5      137.05      150.39     10.14 o 
  10   1  -5      217.51      205.83      9.43 o 
  11   1  -5      438.81      470.52      7.62 o 
  12   1  -5      863.18      823.62     14.98 o 
  13   1  -5      283.48      280.32      7.51 o 
  14   1  -5       74.58       81.90      4.16 o 
  15   1  -5      215.98      215.20      7.06 o 
  16   1  -5      360.14      356.35     13.44 o 
  17   1  -5       80.73       78.42      5.47 o 
  18   1  -5      214.93      215.63      7.70 o 
  19   1  -5      273.01      266.09      8.85 o 
   1   2  -5     1110.90     1178.26     13.73 o 
   2   2  -5      647.08      739.98      7.88 o 
   3   2  -5     1108.48     1141.38     10.55 o 
   4   2  -5      212.99      247.09      3.26 o 
   5   2  -5      199.98      245.39      5.21 o 
   6   2  -5     3502.58     3641.72     41.31 o 
   7   2  -5      321.31      335.05      5.65 o 
   8   2  -5      104.60      107.28      3.02 o 
   9   2  -5     5854.57     5792.42     65.41 o 
  10   2  -5       12.72       14.12      1.35 o 
  11   2  -5       86.19       91.63      3.67 o 
  12   2  -5      694.41      725.14     11.15 o 
  13   2  -5        7.89        7.54      2.71 o 
  14   2  -5      414.87      425.46     10.10 o 
  15   2  -5      193.09      194.45      6.63 o 
  16   2  -5       94.17       93.73      4.91 o 
  17   2  -5      436.63      435.16     16.45 o 
   1   3  -5     2995.28     3120.66     27.06 o 
   2   3  -5     2734.35     2881.65     32.85 o 
   3   3  -5     1359.26     1327.28     13.82 o 
   4   3  -5     1060.15      979.21     10.66 o 
   5   3  -5     1943.06     1992.47     23.12 o 
   7   3  -5     1309.17     1269.09     27.94 o 
   8   3  -5      312.42      318.87      9.73 o 
   9   3  -5      877.38      892.39     15.20 o 
  10   3  -5       79.67       79.17      2.97 o 
  11   3  -5      104.17      102.22      2.98 o 
  12   3  -5      208.11      187.22      4.16 o 
  13   3  -5      901.41      863.18     16.65 o 
  14   3  -5      523.29      524.67     11.65 o 
  15   3  -5      245.64      240.00     11.31 o 
  16   3  -5      777.07      743.29     22.67 o 
  17   3  -5       52.76       44.28      5.91 o 
  18   3  -5       50.52       47.44      6.58 o 
   1   4  -5      341.12      335.67      4.78 o 
   2   4  -5     1183.09     1166.95     12.72 o 
   3   4  -5     1245.48     1218.55     13.25 o 
   4   4  -5      344.13      328.11      5.43 o 
   5   4  -5      748.53      826.15     19.68 o 
   6   4  -5     1639.40     1685.01     25.32 o 
   7   4  -5     1565.77     1529.43     27.33 o 
   8   4  -5      218.37      224.68      8.87 o 
   9   4  -5        1.77        1.50      2.29 o 
  10   4  -5      227.20      252.82      9.97 o 
  11   4  -5      469.97      458.06     12.56 o 
  12   4  -5       58.50       69.01      3.39 o 
  13   4  -5      325.99      320.47      7.19 o 
  14   4  -5        2.29        1.92      1.74 o 
  15   4  -5        4.64        2.27      2.11 o 
  16   4  -5       48.32       48.05      6.28 o 
  17   4  -5      604.61      606.17     20.86 o 
   1   5  -5      504.81      492.06      6.71 o 
   2   5  -5      366.76      346.61      5.26 o 
   3   5  -5       44.53       53.98      5.38 o 
   4   5  -5     1478.63     1513.85     33.62 o 
   5   5  -5     1647.18     1613.62     35.37 o 
   6   5  -5      114.48      108.90      6.14 o 
   7   5  -5       54.19       49.35      4.96 o 
   8   5  -5      284.59      290.73     10.93 o 
   9   5  -5      529.79      537.49     16.35 o 
  10   5  -5      416.26      399.71     13.93 o 
  11   5  -5        4.49        6.10      2.13 o 
  12   5  -5      472.63      513.66      9.76 o 
  13   5  -5      164.58      161.24      5.17 o 
  14   5  -5      102.09      104.77      4.34 o 
  15   5  -5       33.27       31.47      4.55 o 
   1   6  -5      222.17      212.87      9.09 o 
   2   6  -5      505.26      516.25     10.38 o 
   3   6  -5      867.78      843.21     21.95 o 
   4   6  -5      258.39      256.16      9.89 o 
   5   6  -5      635.97      658.94     18.52 o 
   6   6  -5      681.90      663.82     19.13 o 
   7   6  -5       94.65      101.63      6.63 o 
   8   6  -5      147.92      153.92      8.33 o 
   9   6  -5     1224.41     1203.24     30.23 o 
  10   6  -5      398.94      389.92     10.00 o 
  11   6  -5      182.72      184.34      6.85 o 
  12   6  -5       54.01       53.02      3.61 o 
  13   6  -5       12.32       14.26      2.41 o 
  14   6  -5      199.75      206.81      7.85 o 
   1   7  -5      569.23      600.49     17.44 o 
   2   7  -5      247.54      259.64     10.51 o 
   3   7  -5      155.04      160.31      8.37 o 
   4   7  -5      695.56      664.26     19.75 o 
   5   7  -5      348.26      347.26     13.01 o 
   6   7  -5      377.30      376.34     14.02 o 
   7   7  -5        4.00        4.10      3.09 o 
   8   7  -5      960.52      996.76     26.99 o 
   9   7  -5       33.59       28.91      5.16 o 
  10   7  -5       25.93       20.55      4.59 o 
  11   7  -5      315.95      323.71     13.81 o 
   2   8  -5      444.57      470.27     15.91 o 
   3   8  -5      524.29      520.42     17.16 o 
   4   8  -5      206.35      205.11     10.22 o 
   5   8  -5      102.70       94.77      7.36 o 
   6   8  -5      248.65      255.04     11.88 o 
   7   8  -5      107.22      109.45      7.82 o 
   0   0  -4       84.91       56.36      2.15 o 
   2   0  -4    18091.00    17546.01    354.23 o 
   6   0  -4      563.69      591.51     10.03 o 
   8   0  -4    12541.34    12578.22    241.94 o 
  10   0  -4     3510.49     3406.77     47.40 o 
  12   0  -4      470.58      458.39     14.03 o 
  16   0  -4      832.36      826.33     23.35 o 
  18   0  -4     1163.00     1184.02     31.71 o 
   0   1  -4    14256.16    14639.72    198.57 o 
   1   1  -4    11609.10    11976.19    194.45 o 
   2   1  -4    15607.81    15486.49    170.94 o 
   3   1  -4     3363.59     3491.20     38.85 o 
   5   1  -4     2902.68     3156.56     35.58 o 
   6   1  -4     1467.83     1470.83     17.68 o 
   7   1  -4      462.87      504.64      6.73 o 
   8   1  -4       92.59      100.80      2.24 o 
   9   1  -4      607.50      629.01     10.78 o 
  10   1  -4      236.55      255.50      4.88 o 
  11   1  -4      785.38      779.85     11.14 o 
  12   1  -4      102.74      102.62      6.08 o 
  13   1  -4      679.92      708.93     19.32 o 
  14   1  -4      123.15      115.33      4.86 o 
  15   1  -4      321.63      324.65     17.53 o 
  16   1  -4        5.16        4.63      2.01 o 
  17   1  -4      102.76      113.90      7.63 o 
  18   1  -4      316.54      339.93      9.87 o 
  19   1  -4       82.95       88.30      5.26 o 
   0   2  -4    16925.95    15629.42    836.03 o 
   1   2  -4     1081.51     1074.23     15.47 o 
   2   2  -4      669.11      649.45      7.86 o 
   3   2  -4     1682.26     1760.59     20.04 o 
   4   2  -4     3524.51     3641.00    125.22 o 
   5   2  -4      180.78      168.78     11.30 o 
   6   2  -4      514.81      590.88      7.64 o 
   7   2  -4     1291.58     1377.53     16.24 o 
   8   2  -4      917.87      910.14     14.80 o 
   9   2  -4     1498.76     1503.55     23.11 o 
  10   2  -4      821.83      795.88      9.79 o 
  11   2  -4       90.39       91.65      2.68 o 
  12   2  -4       39.46       48.03      2.53 o 
  13   2  -4      521.20      517.60     10.50 o 
  14   2  -4      387.88      370.51      9.22 o 
  15   2  -4      817.44      804.66     15.90 o 
  16   2  -4      297.95      298.27      8.68 o 
  17   2  -4        2.01        2.12      3.03 o 
  18   2  -4      146.93      165.56      9.98 o 
   0   3  -4     8490.52     8370.35    111.90 o 
   1   3  -4      347.59      325.26      4.33 o 
   2   3  -4       48.79       72.65      2.08 o 
   3   3  -4      100.83      133.80      2.92 o 
   4   3  -4      222.80      226.63      3.86 o 
   5   3  -4      515.65      587.09     10.52 o 
   6   3  -4      107.91       95.89      2.68 o 
   7   3  -4     1242.18     1231.22     26.71 o 
   8   3  -4      955.21      978.72     15.90 o 
   9   3  -4     1393.75     1393.58     21.75 o 
  10   3  -4      569.99      529.08     10.36 o 
  11   3  -4      379.43      363.58      7.79 o 
  12   3  -4      796.95      778.58     10.27 o 
  13   3  -4      259.98      276.08      6.21 o 
  14   3  -4      157.46      166.25      4.84 o 
  15   3  -4      173.58      163.57      9.15 o 
  16   3  -4       16.00       12.11      3.86 o 
  17   3  -4      408.08      410.93     16.08 o 
  18   3  -4       27.52       16.21      4.54 o 
   0   4  -4      912.29      826.14     13.35 o 
   1   4  -4     2062.94     2059.27     20.86 o 
   2   4  -4      139.23      112.84      2.46 o 
   3   4  -4       90.55       82.23      3.31 o 
   4   4  -4      213.83      219.22      4.16 o 
   5   4  -4     2273.93     2299.77     45.76 o 
   6   4  -4       73.29       78.47      3.16 o 
   7   4  -4     4300.75     4134.59     57.96 o 
   8   4  -4      674.29      621.06     17.04 o 
   9   4  -4      386.77      381.15     12.29 o 
  10   4  -4      116.63      106.54      6.52 o 
  11   4  -4     1510.21     1512.16     34.75 o 
  12   4  -4       95.48       84.61      4.35 o 
  13   4  -4     2144.86     2168.78     27.80 o 
  14   4  -4       89.93       86.57      3.87 o 
  15   4  -4       94.00       96.34      4.19 o 
  16   4  -4       38.54       41.00      5.85 o 
  17   4  -4       86.89       88.67      7.56 o 
   0   5  -4     6000.15     5825.43    101.55 o 
   1   5  -4      259.50      259.78      4.44 o 
   2   5  -4      174.37      206.66      4.35 o 
   3   5  -4      792.86      781.99     13.52 o 
   4   5  -4      590.20      599.41     10.98 o 
   5   5  -4      408.46      420.74     12.98 o 
   6   5  -4       19.95       16.12      3.12 o 
   7   5  -4      705.83      679.44     18.54 o 
   8   5  -4      685.41      667.58     18.61 o 
   9   5  -4        9.30       10.26      3.04 o 
  10   5  -4     1086.83     1101.94     27.70 o 
  11   5  -4        0.60       -0.80      2.47 o 
  12   5  -4     1121.74     1105.77     20.14 o 
  13   5  -4       11.40       10.23      2.21 o 
  14   5  -4      172.01      178.31      5.66 o 
  15   5  -4       74.13       89.29     10.63 o 
  16   5  -4       84.80       90.88     12.01 o 
   0   6  -4     1275.15     1212.83     28.46 o 
   1   6  -4      477.04      479.01     10.01 o 
   2   6  -4      221.52      228.69      8.00 o 
   3   6  -4      845.90      865.21     22.37 o 
   4   6  -4      201.07      201.18      8.69 o 
   5   6  -4       91.53       80.75      5.71 o 
   6   6  -4      499.39      502.44     15.65 o 
   7   6  -4      487.22      466.04     15.18 o 
   8   6  -4       37.23       39.19      5.06 o 
   9   6  -4      296.71      297.14     11.98 o 
  10   6  -4      255.92      258.59     11.32 o 
  11   6  -4       61.33       73.33      7.15 o 
  12   6  -4       46.10       44.23      3.39 o 
  13   6  -4       89.63       96.50      4.40 o 
  14   6  -4        4.94        2.35      2.36 o 
   0   7  -4      469.77      493.21     15.38 o 
   1   7  -4      102.81       94.65      4.42 o 
   2   7  -4      439.78      451.58     14.75 o 
   3   7  -4      401.86      424.88     14.27 o 
   4   7  -4      212.84      219.11      9.94 o 
   5   7  -4      511.99      521.46     16.72 o 
   6   7  -4       49.12       48.83      5.69 o 
   7   7  -4      862.01      844.89     24.10 o 
   8   7  -4      563.07      573.03     18.62 o 
   9   7  -4        1.48        5.94      3.16 o 
  10   7  -4       16.62       27.76      5.04 o 
  11   7  -4      153.85      154.67      6.73 o 
   1   8  -4      362.22      365.03     13.51 o 
   2   8  -4      154.39      157.65      8.72 o 
   3   8  -4       13.67       16.35      4.01 o 
   4   8  -4      111.43      122.34      8.01 o 
   5   8  -4      188.61      188.66     10.04 o 
   6   8  -4       44.96       56.20      6.51 o 
   7   8  -4       82.22       91.29      7.58 o 
   2   0  -3     2010.14     2210.55     38.55 o 
   6   0  -3     1110.66     1131.40     16.34 o 
   8   0  -3     4261.96     4325.97     83.85 o 
  10   0  -3      180.64      168.08      6.87 o 
  12   0  -3     4239.85     4067.64     81.80 o 
  14   0  -3      265.19      233.07      9.82 o 
  16   0  -3      224.62      214.26     10.32 o 
  18   0  -3      653.36      666.61     21.21 o 
   1   1  -3     2528.03     2674.64     25.30 o 
   2   1  -3     4203.68     4250.21     56.55 o 
   3   1  -3     5259.48     5184.60     99.31 o 
   4   1  -3     2028.25     2231.72     38.08 o 
   5   1  -3      503.76      540.06      9.29 o 
   6   1  -3     2351.15     2409.27     33.74 o 
   7   1  -3      179.05      205.32      3.01 o 
   8   1  -3      470.68      526.09      5.67 o 
   9   1  -3     2874.44     2830.77     32.06 o 
  10   1  -3     1926.73     1980.07     27.41 o 
  11   1  -3      196.84      195.26      7.60 o 
  12   1  -3       10.82       16.66      1.67 o 
  13   1  -3      125.24      124.25      4.70 o 
  14   1  -3     2650.23     2567.48     39.19 o 
  15   1  -3      615.34      600.44     12.83 o 
  16   1  -3       51.77       61.47      5.90 o 
  17   1  -3      667.75      651.56     14.41 o 
  18   1  -3       93.21       96.51      7.28 o 
  19   1  -3      223.59      239.40      9.04 o 
   1   2  -3     1477.54     1555.50     17.85 o 
   2   2  -3      460.65      546.88      8.30 o 
   3   2  -3     2058.31     2213.89     21.59 o 
   4   2  -3     2148.55     2076.68     38.77 o 
   5   2  -3     1796.28     1886.97     37.22 o 
   6   2  -3      315.99      319.28      4.69 o 
   7   2  -3     1462.31     1392.59     16.32 o 
   8   2  -3      896.52      904.38     14.49 o 
   9   2  -3      217.97      212.74      4.30 o 
  10   2  -3      236.52      238.50      4.88 o 
  11   2  -3      421.99      400.25      6.87 o 
  12   2  -3      397.77      372.52      6.25 o 
  13   2  -3      197.64      196.14      5.93 o 
  14   2  -3       84.97       82.15      4.60 o 
  15   2  -3       27.04       30.00      4.23 o 
  16   2  -3     1950.92     2003.57     46.53 o 
  17   2  -3        4.91        1.01      3.04 o 
  18   2  -3      188.64      189.69     10.65 o 
   1   3  -3     2541.14     2610.55     29.38 o 
   2   3  -3      609.97      678.64     11.14 o 
   3   3  -3      250.18      249.87      5.81 o 
   4   3  -3      117.49       95.02      2.27 o 
   5   3  -3     1444.51     1421.61     20.34 o 
   6   3  -3     5354.72     5234.24     70.45 o 
   7   3  -3     4019.57     4052.16     56.10 o 
   8   3  -3      500.91      507.66     10.50 o 
   9   3  -3      508.78      509.31     13.65 o 
  10   3  -3      479.57      466.90     10.18 o 
  11   3  -3     1146.93     1119.26     15.15 o 
  12   3  -3      633.64      611.76     12.16 o 
  13   3  -3      438.91      440.61      8.68 o 
  14   3  -3      280.73      297.09      6.62 o 
  15   3  -3      150.38      145.69      6.07 o 
  16   3  -3       41.99       38.73      5.44 o 
  17   3  -3     1262.39     1285.97     34.20 o 
  18   3  -3      194.55      194.78     10.96 o 
   1   4  -3     1253.24     1297.39     13.85 o 
   2   4  -3     1410.28     1385.98     14.73 o 
   3   4  -3      135.12      157.25      3.35 o 
   4   4  -3      695.74      703.28      9.54 o 
   5   4  -3     1132.02     1070.25     13.61 o 
   6   4  -3      205.45      216.91      7.91 o 
   7   4  -3     1726.81     1701.82     37.14 o 
   8   4  -3      380.11      376.70     12.03 o 
   9   4  -3      266.19      248.57      9.62 o 
  10   4  -3      465.95      469.05     14.46 o 
  11   4  -3     1334.26     1320.64     41.63 o 
  12   4  -3      187.97      205.94      6.50 o 
  13   4  -3      168.89      172.18      6.11 o 
  14   4  -3      225.55      222.74      6.30 o 
  15   4  -3      625.31      641.09     12.51 o 
  16   4  -3       60.92       61.18      5.73 o 
  17   4  -3       27.83       25.58      5.29 o 
   1   5  -3     1910.17     1938.19     20.28 o 
   2   5  -3     1260.67     1212.43     19.32 o 
   3   5  -3      555.06      532.65     10.86 o 
   4   5  -3       70.73       66.95      3.15 o 
   5   5  -3      461.43      423.26     13.16 o 
   6   5  -3     3048.98     2991.82     61.00 o 
   7   5  -3      141.05      141.32      7.30 o 
   8   5  -3      242.93      215.97      9.15 o 
   9   5  -3       79.38       85.12      5.90 o 
  10   5  -3       50.57       53.42      5.65 o 
  11   5  -3       72.18       74.08      4.38 o 
  12   5  -3        8.23        9.46      3.87 o 
  13   5  -3      627.63      640.04     13.86 o 
  14   5  -3      242.33      235.91      6.47 o 
  15   5  -3       32.82       33.80      3.16 o 
  16   5  -3       79.47       87.04      7.33 o 
   1   6  -3     1289.01     1278.34     20.99 o 
   2   6  -3      608.22      613.09     11.89 o 
   3   6  -3      700.32      714.35     13.36 o 
   4   6  -3     1111.27     1081.66     26.80 o 
   5   6  -3       92.31       89.33      6.09 o 
   6   6  -3      761.77      736.18     20.50 o 
   7   6  -3      293.06      282.33     11.12 o 
   8   6  -3        2.92        5.88      2.90 o 
   9   6  -3       84.19       78.06      6.37 o 
  10   6  -3      378.38      366.22     13.70 o 
  11   6  -3      126.20      127.61      5.78 o 
  12   6  -3      109.61      110.12      5.55 o 
  13   6  -3      285.88      287.71      7.93 o 
  14   6  -3       21.57       24.25      2.87 o 
   1   7  -3       61.75       63.83      3.96 o 
   2   7  -3      433.24      463.66     15.04 o 
   3   7  -3      485.69      465.94     15.46 o 
   4   7  -3      289.82      280.70     11.34 o 
   5   7  -3      221.49      220.74     10.11 o 
   6   7  -3       33.24       32.15      4.75 o 
   7   7  -3       56.28       52.11      6.02 o 
   8   7  -3      111.24      107.58      7.70 o 
   9   7  -3      382.49      353.54     14.18 o 
  10   7  -3       81.56       74.96      6.65 o 
  11   7  -3      248.26      246.79      8.55 o 
   1   8  -3        0.19        3.47      2.92 o 
   2   8  -3      178.88      183.55      9.38 o 
   3   8  -3       31.85       40.57      5.22 o 
   4   8  -3      141.09      145.85      8.74 o 
   5   8  -3      408.62      397.80     15.10 o 
   6   8  -3      237.41      263.20     12.09 o 
   7   8  -3      675.51      685.36     21.59 o 
   4   0  -2    15364.76    14808.86    200.85 o 
   6   0  -2     2856.82     3355.31     45.22 o 
   8   0  -2     6346.51     5730.68    636.85 o 
  10   0  -2     1767.36     1743.51     34.75 o 
  12   0  -2     3467.23     3302.90     67.85 o 
  14   0  -2      152.71      134.46      7.28 o 
  18   0  -2      421.66      421.55     15.70 o 
   0   1  -2     2402.55     2596.02     35.07 o 
   1   1  -2      865.93      888.96      8.78 o 
   2   1  -2      383.88      351.05      8.21 o 
   3   1  -2     2906.15     2923.22     39.66 o 
   4   1  -2      428.91      484.68      7.37 o 
   5   1  -2      246.65      251.93      6.15 o 
   6   1  -2      553.46      580.58      9.93 o 
   7   1  -2      570.69      609.03      8.18 o 
   8   1  -2       21.11       26.65      3.03 o 
   9   1  -2      430.62      424.20      7.47 o 
  10   1  -2      119.82      113.52      5.87 o 
  11   1  -2     1195.19     1184.20     18.87 o 
  12   1  -2      617.27      638.24      9.73 o 
  13   1  -2      713.80      729.26     10.99 o 
  14   1  -2     1728.16     1698.38     27.69 o 
  15   1  -2      667.72      683.25     13.90 o 
  16   1  -2       34.22       31.07      3.19 o 
  17   1  -2      200.51      205.35      7.08 o 
  18   1  -2      159.40      173.71      6.84 o 
   0   2  -2      276.50      271.35      4.82 o 
   1   2  -2     3766.11     3724.11    110.86 o 
   2   2  -2     6755.39     7040.67     93.23 o 
   3   2  -2     8077.75     8152.40    109.51 o 
   4   2  -2     1264.22     1347.10     18.66 o 
   5   2  -2     2136.09     2216.19     38.16 o 
   6   2  -2      217.28      222.27      3.62 o 
   7   2  -2      363.05      338.44      5.04 o 
   8   2  -2      357.80      360.89      5.44 o 
   9   2  -2     1256.65     1208.48     15.39 o 
  10   2  -2     3987.15     3899.63     44.73 o 
  11   2  -2       81.97       81.43      3.11 o 
  12   2  -2     3450.68     3332.90     39.10 o 
  13   2  -2       73.88       77.10      2.94 o 
  14   2  -2      523.64      510.73      8.95 o 
  15   2  -2      226.63      235.42      7.14 o 
  16   2  -2      289.17      287.17     12.45 o 
  17   2  -2      139.53      143.59      8.85 o 
  18   2  -2      396.46      398.66     15.64 o 
  19   2  -2      353.45      366.42     15.33 o 
   0   3  -2     7882.72     8259.16    154.97 o 
   1   3  -2     1524.94     1681.46     19.66 o 
   2   3  -2     1395.56     1553.58     15.71 o 
   3   3  -2     1216.61     1289.45     19.25 o 
   4   3  -2     1309.13     1271.30     27.75 o 
   6   3  -2       29.46       43.51      2.74 o 
   7   3  -2      792.48      819.89     16.91 o 
   8   3  -2     4727.52     4563.74     62.94 o 
   9   3  -2     2680.76     2618.02     37.52 o 
  10   3  -2     1219.84     1222.70     18.34 o 
  11   3  -2      566.27      557.69     11.05 o 
  12   3  -2      309.43      307.85      7.69 o 
  13   3  -2      127.68      139.17      5.19 o 
  14   3  -2      306.80      309.35      6.81 o 
  15   3  -2      757.21      807.76     12.89 o 
  16   3  -2      209.52      215.46     10.90 o 
  17   3  -2       64.32       68.29      7.40 o 
  18   3  -2      114.92      119.95      8.82 o 
   0   4  -2      441.10      477.84      8.63 o 
   1   4  -2     2445.23     2410.88     24.11 o 
   2   4  -2      244.66      239.79      4.37 o 
   3   4  -2      798.27      812.30     10.74 o 
   4   4  -2       58.98       61.14      2.63 o 
   5   4  -2     3006.03     3012.67     42.74 o 
   6   4  -2      156.19      161.09      4.37 o 
   7   4  -2      889.77      870.86     21.37 o 
   8   4  -2      168.00      168.85      7.39 o 
   9   4  -2      465.58      444.61     13.63 o 
  10   4  -2       92.42       99.25      5.92 o 
  11   4  -2      921.87      938.91     24.88 o 
  12   4  -2      166.17      171.33      5.91 o 
  13   4  -2      486.04      486.39     11.00 o 
  14   4  -2      135.04      141.95      5.77 o 
  15   4  -2      172.81      174.23      5.47 o 
  16   4  -2       17.44       17.72      2.58 o 
   0   5  -2     2522.11     2431.08     35.00 o 
   1   5  -2      244.57      234.02     20.33 o 
   2   5  -2      335.60      322.79      9.29 o 
   3   5  -2      949.99      948.83     15.81 o 
   4   5  -2     1239.40     1224.32     19.57 o 
   5   5  -2      348.44      338.21     12.85 o 
   6   5  -2      123.36      119.43      6.64 o 
   7   5  -2      313.95      312.63     11.02 o 
   8   5  -2      612.58      633.77     17.68 o 
   9   5  -2       77.80       78.50      5.70 o 
  10   5  -2      210.73      207.67      9.38 o 
  11   5  -2       28.20       32.58      9.21 o 
  12   5  -2      383.05      381.12      9.86 o 
  13   5  -2       84.15       92.04      4.92 o 
  14   5  -2       87.12       93.15      5.23 o 
  15   5  -2      189.32      185.52      5.87 o 
  16   5  -2      493.92      503.53     10.45 o 
   0   6  -2       24.66       23.74      3.63 o 
   1   6  -2      592.68      600.06     11.97 o 
   2   6  -2      405.29      413.39      9.28 o 
   3   6  -2      923.44      926.84     16.36 o 
   4   6  -2      103.18      111.40      6.63 o 
   5   6  -2      298.65      286.04     10.99 o 
   6   6  -2      163.05      147.65      7.76 o 
   7   6  -2      198.83      190.35      9.02 o 
   8   6  -2       37.07       43.71      5.16 o 
   9   6  -2      213.70      208.33      9.94 o 
  10   6  -2       69.87       71.35      6.17 o 
  11   6  -2       46.94       44.13      4.05 o 
  12   6  -2      567.19      566.49     13.23 o 
  13   6  -2      380.79      377.02     10.52 o 
  14   6  -2       15.78       13.85      3.01 o 
   0   7  -2     1261.16     1267.22     30.94 o 
   1   7  -2       96.90      100.55      4.85 o 
   2   7  -2       41.47       41.10      4.35 o 
   3   7  -2      342.51      322.82     12.34 o 
   4   7  -2       57.26       63.99      6.21 o 
   5   7  -2      672.17      638.72     19.20 o 
   6   7  -2       75.70       66.48      5.86 o 
   7   7  -2      483.21      484.52     16.50 o 
   8   7  -2      378.72      375.99     14.26 o 
   9   7  -2      402.03      406.76     15.23 o 
  10   7  -2      171.45      190.50      7.65 o 
  11   7  -2      279.36      279.93      9.17 o 
   0   8  -2      732.97      754.60     21.87 o 
   1   8  -2      385.94      398.17     14.40 o 
   2   8  -2      120.98      140.76      8.16 o 
   3   8  -2       97.32       93.07      6.91 o 
   4   8  -2      219.33      222.15     10.77 o 
   5   8  -2       58.92       70.26      7.04 o 
   6   8  -2       36.07       39.30      5.75 o 
   7   8  -2      415.00      445.25     16.60 o 
   2   0  -1     5422.39     5453.85    106.45 o 
   4   0  -1     4286.58     4310.73     80.88 o 
   6   0  -1     9517.74     9919.43    183.78 o 
   8   0  -1      472.94      533.65      9.12 o 
  10   0  -1      199.35      205.19      5.06 o 
  12   0  -1      143.27      120.26      4.28 o 
  14   0  -1      104.94      127.24      7.00 o 
  16   0  -1     1585.00     1576.70     37.80 o 
  18   0  -1      599.63      609.69     19.93 o 
   1   1  -1     5659.84     5752.08     54.84 o 
   2   1  -1     7408.38     7685.23    103.27 o 
   3   1  -1       64.34       68.58      1.31 o 
   4   1  -1     1104.52     1130.80     12.87 o 
   5   1  -1     1076.29     1074.26     14.93 o 
   6   1  -1     6037.51     6117.92     66.42 o 
   7   1  -1     5686.25     6076.74     57.32 o 
   8   1  -1      185.95      196.91      4.66 o 
   9   1  -1      179.17      188.39      4.27 o 
  10   1  -1     1189.85     1171.01     12.65 o 
  11   1  -1      864.09      874.15     14.46 o 
  12   1  -1      244.30      241.39      6.30 o 
  13   1  -1      267.91      273.59      8.03 o 
  14   1  -1      388.05      387.98      9.31 o 
  15   1  -1      313.33      341.58      8.91 o 
  16   1  -1      120.22      125.33      5.38 o 
  17   1  -1      454.24      456.01     11.25 o 
  18   1  -1      250.54      254.68      8.25 o 
   1   2  -1     2828.56     2982.83     33.18 o 
   2   2  -1     1378.25     1362.47     19.11 o 
   3   2  -1     1014.19      973.88     13.99 o 
   4   2  -1      193.25      202.84      4.58 o 
   5   2  -1       20.42       33.07      1.67 o 
   6   2  -1     1308.02     1316.19     35.59 o 
   7   2  -1     1269.39     1314.68     15.52 o 
   8   2  -1     2020.36     1938.71     22.80 o 
   9   2  -1      521.98      466.71     15.87 o 
  10   2  -1      441.60      427.37      7.62 o 
  11   2  -1     1330.58     1312.42     16.80 o 
  12   2  -1      139.78      140.84      3.83 o 
  13   2  -1       82.63       86.76      3.19 o 
  14   2  -1      979.08      945.21     13.94 o 
  15   2  -1      393.98      404.84      9.76 o 
  16   2  -1      222.01      219.95     10.56 o 
  17   2  -1      331.35      361.06     14.40 o 
  18   2  -1      145.10      149.49      9.47 o 
  19   2  -1       24.21       31.91      5.52 o 
   1   3  -1     1397.62     1381.07     16.31 o 
   2   3  -1     3417.93     3672.01     40.91 o 
   3   3  -1     3647.71     3767.07     41.88 o 
   4   3  -1     3536.24     3587.83     77.75 o 
   5   3  -1     3046.27     2791.30     83.91 o 
   6   3  -1      441.59      487.37      8.63 o 
   7   3  -1      136.22      138.48      2.99 o 
   8   3  -1     1091.85     1080.30     16.93 o 
   9   3  -1     4205.04     4122.34     46.78 o 
  10   3  -1      364.68      381.25      8.36 o 
  11   3  -1      731.84      712.42     13.23 o 
  12   3  -1      997.04     1004.28     17.23 o 
  13   3  -1       38.71       35.36      3.16 o 
  14   3  -1       95.86      109.57      5.39 o 
  15   3  -1      371.89      379.63      7.90 o 
  16   3  -1      291.74      285.12      8.59 o 
  17   3  -1       66.72       75.93      6.88 o 
  18   3  -1       60.57       55.58      6.70 o 
   1   4  -1     1140.64     1113.64     13.98 o 
   2   4  -1     1377.71     1441.05     34.58 o 
   3   4  -1      408.87      402.71      7.90 o 
   4   4  -1      129.54      136.08      4.00 o 
   5   4  -1     2138.43     2070.09     96.97 o 
   6   4  -1      918.94      919.30     14.87 o 
   7   4  -1      919.21      905.89     22.14 o 
   8   4  -1      152.09      152.13      7.01 o 
   9   4  -1     1183.73     1126.98     27.14 o 
  10   4  -1      378.38      373.84      8.79 o 
  11   4  -1      227.68      235.24      6.81 o 
  12   4  -1       28.25       25.10      2.92 o 
  13   4  -1      237.29      227.63      8.50 o 
  14   4  -1      148.07      146.83      6.95 o 
  15   4  -1      109.04      106.71      5.39 o 
  16   4  -1       72.58       82.10      4.19 o 
  17   4  -1      207.94      214.63     11.45 o 
   1   5  -1      582.60      571.72     11.00 o 
   2   5  -1     1964.70     1873.63     28.22 o 
   3   5  -1      551.04      547.28     10.68 o 
   4   5  -1      182.08      176.78      5.21 o 
   5   5  -1     1055.99     1073.89     17.70 o 
   6   5  -1      242.30      240.31      9.39 o 
   7   5  -1      517.37      519.00     15.17 o 
   8   5  -1     1475.28     1452.49     33.42 o 
   9   5  -1     1061.79      994.67     25.61 o 
  10   5  -1       33.51       29.33      3.10 o 
  11   5  -1      119.78      121.88      8.56 o 
  12   5  -1      184.69      186.74      6.60 o 
  13   5  -1       92.64       98.40      5.00 o 
  14   5  -1      383.18      385.46     10.24 o 
  15   5  -1       49.85       49.40      4.40 o 
  16   5  -1      842.52      846.99     14.52 o 
   1   6  -1      371.20      371.83      8.78 o 
   2   6  -1     1313.34     1294.91     21.41 o 
   3   6  -1      303.85      317.98      7.99 o 
   4   6  -1      732.29      684.12     13.28 o 
   5   6  -1      954.71      886.63     23.21 o 
   6   6  -1      113.90      107.14      6.64 o 
   7   6  -1      581.76      595.21     17.65 o 
   8   6  -1      104.98      112.75      7.04 o 
   9   6  -1      877.16      815.44     22.86 o 
  10   6  -1      258.30      276.39      8.34 o 
  11   6  -1       77.25       84.15      4.92 o 
  12   6  -1       40.48       41.12      3.98 o 
  13   6  -1       35.98       37.99      4.07 o 
  14   6  -1      429.42      433.91     11.61 o 
   1   7  -1      314.29      322.27      8.54 o 
   2   7  -1       49.13       52.35      3.92 o 
   3   7  -1       46.00       42.67      5.31 o 
   4   7  -1     1162.46     1135.82     29.02 o 
   5   7  -1      119.87      109.50      7.18 o 
   6   7  -1      836.58      844.68     23.47 o 
   7   7  -1      452.85      432.45     15.44 o 
   8   7  -1       31.68       33.52      5.13 o 
   9   7  -1      147.25      159.38      9.09 o 
  10   7  -1      100.34      107.47      5.55 o 
  11   7  -1       22.01       23.83      3.47 o 
   1   8  -1      649.90      675.03     20.45 o 
   2   8  -1      252.56      241.38     11.05 o 
   3   8  -1      466.27      463.77     16.32 o 
   4   8  -1       61.73       74.92      6.62 o 
   5   8  -1      543.48      564.70     18.79 o 
   6   8  -1      759.13      752.40     23.02 o 
   7   8  -1      222.23      208.71     11.01 o 
   2   0   0        7.84        0.70      0.60 o 
   4   0   0     7899.02     7903.86    127.33 o 
   6   0   0      744.68      755.11     15.98 o 
   8   0   0     2599.52     3065.07     59.17 o 
  10   0   0       27.56       28.10      4.58 o 
  12   0   0     2350.07     2264.66     33.19 o 
  14   0   0      176.97      162.75      7.79 o 
  16   0   0      573.27      623.50     18.85 o 
   0   1   0      160.80      160.92      4.38 o 
   1   1   0     9908.09     9954.57    187.17 o 
   2   1   0     2709.38     2619.30     28.57 o 
   3   1   0      211.95      238.69      3.22 o 
   4   1   0        0.00       -0.80      0.80 o 
   5   1   0      748.77      687.08     13.27 o 
   6   1   0        0.19        4.98      0.69 o 
   7   1   0     4414.85     4631.34     80.64 o 
   8   1   0        3.26        6.48      0.76 o 
   9   1   0     1240.97     1289.11     13.59 o 
  10   1   0     1166.14     1090.52     11.94 o 
  11   1   0      199.08      192.91      6.25 o 
  12   1   0       26.32       21.94      2.24 o 
  13   1   0     1043.13     1067.40     14.80 o 
  14   1   0      268.59      248.18      8.59 o 
  15   1   0       30.79       32.06      4.64 o 
  16   1   0       44.36       53.18      5.97 o 
  17   1   0      213.48      217.49      7.27 o 
  18   1   0        2.08        6.86      3.32 o 
  19   1   0       97.94       91.33      7.81 o 
   0   2   0    15921.93    15882.58    214.01 o 
   1   2   0     2442.07     2508.72     34.02 o 
   2   2   0       15.05       11.32      0.81 o 
   3   2   0        0.62        4.92      2.26 o 
   4   2   0     1953.09     1738.93     22.74 o 
   5   2   0     1689.79     1571.39     18.09 o 
   6   2   0        0.96        0.82      0.54 o 
   7   2   0     9961.30    10246.81    111.25 o 
   8   2   0     2122.69     2284.94     22.81 o 
   9   2   0      153.02      152.37      2.87 o 
  10   2   0       30.08       34.44      2.46 o 
  11   2   0     2819.92     2818.26     32.95 o 
  12   2   0      222.92      200.95      7.58 o 
  13   2   0       25.19       30.32      2.22 o 
  14   2   0      777.93      761.71     11.47 o 
  15   2   0       89.97       99.84      7.03 o 
  16   2   0      167.65      179.74      9.61 o 
  17   2   0      137.88      149.72      8.97 o 
  18   2   0       41.42       46.10      6.27 o 
  19   2   0      274.30      303.76     13.71 o 
   0   3   0      804.34      756.76     11.73 o 
   1   3   0     2001.01     1968.46     22.62 o 
   2   3   0     1597.32     1487.82     24.24 o 
   3   3   0     1393.11     1584.09     18.51 o 
   4   3   0     1606.05     1703.64     24.01 o 
   5   3   0        6.33        6.93      2.61 o 
   6   3   0       80.52       75.54      5.85 o 
   7   3   0      308.67      317.09      5.07 o 
   8   3   0      112.25      119.30      4.63 o 
   9   3   0       28.07       32.85      2.75 o 
  10   3   0       40.54       48.31      3.03 o 
  11   3   0       66.01       54.28      7.38 o 
  12   3   0      144.59      140.79      5.09 o 
  13   3   0      178.88      186.77      6.17 o 
  14   3   0      545.57      583.71     12.12 o 
  15   3   0       47.07       54.54      4.03 o 
  16   3   0       82.81       82.95      4.92 o 
  17   3   0      341.65      353.85     14.68 o 
   0   4   0      343.55      361.72     10.56 o 
   1   4   0       89.72      108.53      3.56 o 
   2   4   0       78.66       76.03      4.20 o 
   3   4   0     4235.56     4336.56     48.45 o 
   4   4   0       20.33       17.91      1.74 o 
   5   4   0      349.15      376.69     10.43 o 
   6   4   0        0.02        3.64      4.73 o 
   7   4   0     1741.16     1729.98     25.86 o 
   8   4   0      246.28      218.31      8.47 o 
   9   4   0     1194.20     1183.92     20.43 o 
  10   4   0      306.69      306.83     11.64 o 
  11   4   0      107.78      109.92      4.68 o 
  12   4   0       14.86       22.78      6.65 o 
  13   4   0       68.48       81.45      8.19 o 
  14   4   0        7.18        7.59      3.59 o 
  15   4   0     1773.03     1729.55     28.50 o 
  16   4   0        2.19        4.44      2.53 o 
  17   4   0       54.45       49.45      3.75 o 
   0   5   0      893.72      908.22     22.04 o 
   1   5   0      665.63      651.35     12.13 o 
   2   5   0     2711.33     2810.41     46.34 o 
   3   5   0      137.04      101.02      6.05 o 
   4   5   0     1542.02     1612.26     24.95 o 
   5   5   0       24.04       30.21      4.47 o 
   6   5   0      105.19       87.78      3.70 o 
   7   5   0        2.08        3.64      2.29 o 
   8   5   0     1516.21     1516.73     34.84 o 
   9   5   0      558.38      514.21     15.81 o 
  10   5   0     2282.01     2256.97     35.01 o 
  11   5   0      434.70      427.01     10.30 o 
  12   5   0      169.50      171.57      6.32 o 
  13   5   0        2.43        3.73      2.09 o 
  14   5   0       47.14       43.34      4.48 o 
  15   5   0        6.61       10.72      2.81 o 
  16   5   0        0.33        1.17      6.44 o 
   0   6   0      949.60      846.30     21.89 o 
   1   6   0      581.01      628.65     12.49 o 
   2   6   0      228.97      238.53      6.82 o 
   3   6   0      115.72      134.27      5.61 o 
   4   6   0       95.95       93.58      4.30 o 
   5   6   0      216.50      196.74      9.12 o 
   6   6   0        2.71        1.20      2.06 o 
   7   6   0     1129.05     1100.75     27.82 o 
   8   6   0      489.13      486.33     15.88 o 
   9   6   0      444.19      437.70     15.07 o 
  10   6   0       92.40       90.63      4.79 o 
  11   6   0      767.92      756.77     15.84 o 
  12   6   0      103.89      110.18      5.46 o 
  13   6   0       30.62       38.05      4.04 o 
  14   6   0        8.33       12.34      3.01 o 
   0   7   0        0.18        1.12      2.19 o 
   1   7   0     1028.85     1046.30     18.98 o 
   2   7   0       90.66      101.32      4.77 o 
   3   7   0      990.30     1014.52     18.56 o 
   4   7   0      240.26      235.25     10.56 o 
   5   7   0        2.23        2.44      2.79 o 
   6   7   0        7.49        9.83      3.34 o 
   7   7   0        0.06       -2.54      2.55 o 
   8   7   0      218.41      212.81     10.39 o 
   9   7   0        2.85        3.08      5.63 o 
  10   7   0      750.14      736.91     16.03 o 
  11   7   0       56.47       62.03      4.92 o 
   0   8   0     2756.96     2840.24     61.70 o 
   1   8   0      130.76      132.63      5.81 o 
   2   8   0        0.60       -0.31      2.76 o 
   3   8   0      131.37      146.51      8.85 o 
   4   8   0       17.29       13.80      3.97 o 
   5   8   0       84.34       99.26      7.45 o 
   6   8   0        2.05        3.04      3.23 o 
   7   8   0       26.94       33.28      5.37 o 
   2   0   1     5422.46     5619.50    106.52 o 
   4   0   1     4286.55     4211.45     56.14 o 
   6   0   1     9517.56     9339.06    181.46 o 
   8   0   1      472.93      540.68     12.83 o 
  10   0   1      199.30      221.64      7.36 o 
  12   0   1      143.25      119.54     11.38 o 
  14   0   1      105.03      123.92      6.76 o 
  16   0   1     1585.01     1589.16     37.53 o 
   1   1   1     5660.73     5878.63    110.07 o 
   2   1   1     7408.45     7608.03    101.87 o 
   3   1   1       64.35       69.22      1.40 o 
   4   1   1     1104.47     1112.31     12.86 o 
   5   1   1     1076.33     1028.43     30.23 o 
   6   1   1     6037.48     6120.36     66.36 o 
   7   1   1     5686.06     6049.57     66.34 o 
   8   1   1      185.89      191.29      3.32 o 
   9   1   1      179.18      191.61      7.06 o 
  10   1   1     1189.92     1168.36     12.69 o 
  11   1   1      864.13      848.37      9.93 o 
  12   1   1      244.28      249.54      6.25 o 
  13   1   1      267.97      265.24      6.79 o 
  14   1   1      387.92      381.31      7.30 o 
  15   1   1      313.36      364.50     13.21 o 
  16   1   1      120.21      126.44      7.66 o 
  17   1   1      454.23      466.35     11.27 o 
  18   1   1      250.54      266.20     12.00 o 
  19   1   1      357.78      393.57     15.62 o 
   1   2   1     2828.30     3027.93     40.49 o 
   2   2   1     1378.29     1381.04     19.03 o 
   3   2   1     1014.06      985.12     11.57 o 
   4   2   1      193.25      200.23      3.16 o 
   5   2   1       20.41       27.16      2.88 o 
   6   2   1     1307.95     1328.34     15.82 o 
   7   2   1     1269.45     1284.64     13.49 o 
   8   2   1     2020.40     1919.37     19.51 o 
   9   2   1      521.88      475.52      7.16 o 
  10   2   1      441.68      429.56      5.82 o 
  11   2   1     1330.55     1303.89     16.69 o 
  12   2   1      139.86      138.33      3.76 o 
  13   2   1       82.65       94.43      3.93 o 
  14   2   1      979.03      965.37     16.62 o 
  15   2   1      393.97      393.34     13.33 o 
  16   2   1      222.03      225.61     10.68 o 
  17   2   1      331.34      327.70     13.75 o 
  18   2   1      145.12      163.83      9.81 o 
  19   2   1       24.20       29.21      5.37 o 
   1   3   1     1397.39     1370.54     16.25 o 
   2   3   1     3418.00     3694.78     40.92 o 
   3   3   1     3647.24     3779.26     41.87 o 
   4   3   1     3536.34     3615.61    143.28 o 
   5   3   1     3046.31     3119.23     33.58 o 
   6   3   1      441.62      500.81      6.98 o 
   7   3   1      136.09      138.71      3.84 o 
   8   3   1     1091.79     1067.92     13.88 o 
   9   3   1     4205.09     4113.23     46.47 o 
  10   3   1      364.67      370.40      8.29 o 
  11   3   1      732.00      713.58     13.22 o 
  12   3   1      997.02      975.38     17.08 o 
  13   3   1       38.67       38.81      3.25 o 
  14   3   1       95.85       92.10      5.43 o 
  15   3   1      371.99      387.92      9.84 o 
  16   3   1      291.75      295.70      8.32 o 
  17   3   1       66.74       81.92      7.33 o 
  18   3   1       60.58       52.92      6.54 o 
   1   4   1     1140.67     1108.84     17.59 o 
   2   4   1     1377.96     1438.54     19.34 o 
   3   4   1      408.91      392.51      7.96 o 
   4   4   1      129.52      139.41      5.61 o 
   5   4   1     2138.37     2191.62     43.28 o 
   6   4   1      918.86      887.86     14.91 o 
   7   4   1      919.37      924.77     15.28 o 
   8   4   1      152.10      129.38      6.53 o 
   9   4   1     1183.64     1176.68     26.09 o 
  10   4   1      378.27      381.22      8.86 o 
  11   4   1      227.64      229.38      6.77 o 
  12   4   1       28.26       29.85      3.11 o 
  13   4   1      237.23      245.63      9.06 o 
  14   4   1      148.03      142.34      5.84 o 
  15   4   1      109.07      106.83      5.36 o 
  16   4   1       72.57       76.83      4.95 o 
  17   4   1      207.93      195.53      7.62 o 
   1   5   1      582.61      583.25     11.56 o 
   2   5   1     1964.74     1869.15     28.42 o 
   3   5   1      551.01      553.24     10.87 o 
   4   5   1      182.26      164.81      7.13 o 
   5   5   1     1056.07     1057.78     17.78 o 
   6   5   1      242.33      254.54      6.57 o 
   7   5   1      517.21      488.64     14.96 o 
   8   5   1     1475.33     1418.60     33.24 o 
   9   5   1     1061.78     1047.55     18.52 o 
  10   5   1       33.50       31.46      3.17 o 
  11   5   1      119.81      127.71      5.38 o 
  12   5   1      184.66      179.65      6.51 o 
  13   5   1       92.63       91.82      6.48 o 
  14   5   1      383.17      379.37     10.18 o 
  15   5   1       49.85       52.95      4.56 o 
  16   5   1      842.48      837.05     17.44 o 
   1   6   1      371.15      385.65      9.82 o 
   2   6   1     1313.20     1294.39     21.67 o 
   3   6   1      304.00      336.81      8.32 o 
   4   6   1      732.19      704.39     13.59 o 
   5   6   1      954.98      883.19     16.18 o 
   6   6   1      113.89      123.87      7.16 o 
   7   6   1      581.68      557.38     17.35 o 
   8   6   1      105.00      102.42      6.71 o 
   9   6   1      877.26      831.25     16.39 o 
  10   6   1      258.21      269.68      8.26 o 
  11   6   1       77.28       90.08     11.24 o 
  12   6   1       40.50       46.63      4.29 o 
  13   6   1       35.97       30.68      3.73 o 
  14   6   1      429.43      437.20     11.62 o 
   1   7   1      314.30      328.39      8.78 o 
   2   7   1       49.13       53.89      4.51 o 
   3   7   1       45.99       43.33      3.74 o 
   4   7   1     1162.46     1144.58     29.38 o 
   5   7   1      119.87      119.83      7.76 o 
   6   7   1      836.54      813.80     23.36 o 
   7   7   1      452.82      458.51     15.93 o 
   8   7   1       31.65       30.84      4.92 o 
   9   7   1      147.25      153.77      6.43 o 
  10   7   1      100.34      104.22      5.47 o 
  11   7   1       22.02       27.23      3.56 o 
   1   8   1      649.79      663.16     14.48 o 
   2   8   1      252.56      251.73     11.62 o 
   3   8   1      466.17      461.70     16.50 o 
   4   8   1       61.77       60.16      6.61 o 
   5   8   1      543.48      573.47     19.04 o 
   6   8   1      759.15      772.39     23.24 o 
   7   8   1      222.24      204.46     10.79 o 
   2   0   2     4874.74     5092.04     97.58 o 
   4   0   2    15364.75    15127.57    279.21 o 
   6   0   2     2856.68     3252.70     62.45 o 
   8   0   2     6346.56     6421.36    113.81 o 
  10   0   2     1767.38     1810.36     36.61 o 
  12   0   2     3467.20     3306.84     65.47 o 
  14   0   2      152.62      143.67      7.37 o 
  16   0   2      377.76      402.63     14.17 o 
  18   0   2      421.67      429.85     15.58 o 
   1   1   2      865.60      882.72     12.46 o 
   2   1   2      383.87      331.66     16.50 o 
   3   1   2     2906.18     2955.60     52.47 o 
   4   1   2      428.94      459.70     10.41 o 
   5   1   2      246.61      254.88      3.86 o 
   6   1   2      553.48      565.21     15.82 o 
   7   1   2      570.71      597.40      7.96 o 
   8   1   2       21.10       27.70      2.28 o 
   9   1   2      430.57      430.44      5.59 o 
  10   1   2      119.84      113.71      2.59 o 
  11   1   2     1195.19     1177.66     13.00 o 
  12   1   2      617.29      629.22     11.06 o 
  13   1   2      713.77      730.86     13.32 o 
  14   1   2     1728.21     1738.40     41.96 o 
  15   1   2      667.74      671.76     11.34 o 
  16   1   2       34.22       29.49      3.10 o 
  17   1   2      200.56      192.58      9.88 o 
  18   1   2      159.41      171.94      9.77 o 
  19   1   2      171.69      164.10      9.89 o 
   1   2   2     3765.90     3604.14     69.88 o 
   2   2   2     6755.29     6804.46    129.67 o 
   3   2   2     8077.74     7987.95    151.30 o 
   4   2   2     1264.18     1299.29     18.68 o 
   5   2   2     2135.81     2214.17     37.73 o 
   6   2   2      217.32      223.08      5.08 o 
   7   2   2      363.24      331.20      5.31 o 
   8   2   2      357.81      358.02      4.86 o 
   9   2   2     1256.73     1229.61     13.19 o 
  10   2   2     3987.28     3975.19     38.60 o 
  11   2   2       81.94       83.50      2.37 o 
  12   2   2     3450.48     3412.75     49.28 o 
  13   2   2       73.94       74.04      5.60 o 
  14   2   2      523.59      518.49     10.68 o 
  15   2   2      226.59      223.80      9.91 o 
  16   2   2      289.10      313.85     12.13 o 
  17   2   2      139.55      138.68      8.81 o 
  18   2   2      396.44      390.75     15.40 o 
  19   2   2      353.44      346.55     14.87 o 
   0   3   2     7883.27     8275.09    155.54 o 
   1   3   2     1524.89     1682.86     34.19 o 
   2   3   2     1395.54     1516.30     17.88 o 
   3   3   2     1216.64     1338.00     18.74 o 
   4   3   2     1309.04     1333.14     15.67 o 
   6   3   2       29.46       36.19      1.83 o 
   7   3   2      792.40      820.62     11.08 o 
   8   3   2     4727.18     4567.98     51.15 o 
   9   3   2     2681.06     2596.26     30.46 o 
  10   3   2     1219.75     1216.08     19.79 o 
  11   3   2      566.29      552.78     11.66 o 
  12   3   2      309.43      296.39      7.56 o 
  13   3   2      127.68      132.50      5.10 o 
  14   3   2      306.86      297.36      8.00 o 
  15   3   2      757.18      790.99     15.33 o 
  16   3   2      209.53      226.43     10.67 o 
  17   3   2       64.27       65.89      7.12 o 
  18   3   2      114.92      116.45      8.54 o 
   0   4   2      441.04      482.80     13.05 o 
   1   4   2     2445.33     2366.54     34.44 o 
   2   4   2      244.67      244.10      5.85 o 
   3   4   2      798.25      817.77     27.09 o 
   4   4   2       58.99       59.37      3.80 o 
   5   4   2     3005.97     3020.89     59.83 o 
   6   4   2      156.19      154.14      4.63 o 
   7   4   2      889.34      873.99     14.77 o 
   8   4   2      168.01      159.48      4.00 o 
   9   4   2      465.52      452.57     10.37 o 
  10   4   2       92.40       89.15      4.14 o 
  11   4   2      921.89      885.82     16.43 o 
  12   4   2      166.16      168.83      5.89 o 
  13   4   2      486.09      478.06     10.91 o 
  14   4   2      135.08      130.99      5.60 o 
  15   4   2      172.83      170.69      6.59 o 
  16   4   2       17.44       18.47      3.24 o 
  17   4   2       61.69       62.65      7.27 o 
   0   5   2     2522.15     2393.26     50.37 o 
   1   5   2      244.60      221.73      6.09 o 
   2   5   2      335.64      330.85      7.74 o 
   3   5   2      949.86      917.83     29.15 o 
   4   5   2     1239.40     1198.67     19.84 o 
   5   5   2      348.46      321.43      7.73 o 
   6   5   2      123.33      129.27      4.57 o 
   7   5   2      313.98      303.44      7.44 o 
   8   5   2      612.61      594.19     12.38 o 
   9   5   2       77.80       83.27      4.19 o 
  10   5   2      210.79      194.81      6.55 o 
  11   5   2       28.20       28.28      3.14 o 
  12   5   2      383.11      385.90     10.93 o 
  13   5   2       84.14       83.84      4.86 o 
  14   5   2       87.15       91.64      5.08 o 
  15   5   2      189.28      190.30      7.16 o 
  16   5   2      494.02      512.49     12.70 o 
   0   6   2       24.61       27.46      4.02 o 
   1   6   2      592.69      616.99     17.56 o 
   2   6   2      405.26      415.96      9.65 o 
   3   6   2      923.53      917.63     16.77 o 
   4   6   2      103.15      101.61      4.48 o 
   5   6   2      298.60      293.68     16.01 o 
   6   6   2      163.04      165.30      8.33 o 
   7   6   2      198.96      208.75      9.51 o 
   8   6   2       37.07       34.36      3.37 o 
   9   6   2      213.69      202.10      6.91 o 
  10   6   2       69.85       70.97      4.59 o 
  11   6   2       46.95       38.12      3.84 o 
  12   6   2      567.23      565.25     13.25 o 
  13   6   2      380.77      372.83     10.44 o 
  14   6   2       15.79       18.86      3.22 o 
   0   7   2     1261.21     1306.51     31.91 o 
   1   7   2       96.92      102.19      4.92 o 
   2   7   2       41.48       41.66      3.71 o 
   3   7   2      342.61      339.72     11.35 o 
   4   7   2       57.27       60.31      4.37 o 
   5   7   2      672.18      635.29     19.64 o 
   6   7   2       75.71       68.52      6.78 o 
   7   7   2      483.28      473.96     16.44 o 
   8   7   2      378.63      370.46     20.59 o 
   9   7   2      401.98      382.30     14.54 o 
  10   7   2      171.45      176.96      7.02 o 
  11   7   2      279.34      291.93     15.35 o 
   0   8   2      733.02      759.28     22.55 o 
   1   8   2      385.95      395.76     10.60 o 
   2   8   2      121.00      116.75      5.63 o 
   3   8   2       97.29      101.65      7.61 o 
   4   8   2      219.35      230.29     11.35 o 
   5   8   2       58.94       61.98      6.97 o 
   6   8   2       36.07       46.62      6.11 o 
   7   8   2      414.98      440.02     11.75 o 
   2   0   3     2010.17     1691.85     36.40 o 
   4   0   3     2055.76     1884.05     25.50 o 
   6   0   3     1110.73     1101.96     16.02 o 
   8   0   3     4262.09     4221.20    136.20 o 
  10   0   3      180.66      178.01      6.86 o 
  12   0   3     4239.58     4004.39     78.99 o 
  14   0   3      265.25      248.45     13.98 o 
  16   0   3      224.60      225.46      9.96 o 
  18   0   3      653.41      732.27     21.59 o 
   1   1   3     2528.06     2660.03     29.14 o 
   2   1   3     4203.67     4186.06     45.71 o 
   3   1   3     5259.35     5243.93     69.16 o 
   4   1   3     2028.41     2234.99     30.50 o 
   5   1   3      503.79      548.33     10.89 o 
   6   1   3     2351.14     2385.12     26.93 o 
   7   1   3      179.03      216.84      3.86 o 
   8   1   3      470.77      523.50      7.33 o 
   9   1   3     2874.46     2832.08     32.16 o 
  10   1   3     1926.65     1997.62     20.38 o 
  11   1   3      196.86      192.38      3.58 o 
  12   1   3       10.82       15.09      1.38 o 
  13   1   3      125.24      120.01      4.75 o 
  14   1   3     2650.38     2571.28     38.16 o 
  15   1   3      615.19      607.65     12.20 o 
  16   1   3       51.79       54.79      4.04 o 
  17   1   3      667.73      690.99     20.73 o 
  18   1   3       93.20       98.43      7.65 o 
  19   1   3      223.56      241.04     11.94 o 
   2   2   3      460.63      517.94     12.36 o 
   3   2   3     2058.55     2176.37     43.40 o 
   4   2   3     2148.64     2018.09     31.90 o 
   5   2   3     1796.50     1928.98     18.98 o 
   6   2   3      316.02      317.60      4.22 o 
   7   2   3     1462.25     1355.29     16.57 o 
   8   2   3      896.49      893.34      9.99 o 
   9   2   3      217.97      204.26      4.31 o 
  10   2   3      236.50      235.47      3.98 o 
  11   2   3      421.95      406.69      6.76 o 
  12   2   3      397.79      381.46     10.97 o 
  13   2   3      197.70      187.52      5.71 o 
  14   2   3       84.99       79.45      3.98 o 
  15   2   3       27.04       36.63      5.07 o 
  16   2   3     1950.91     1947.92     44.09 o 
  17   2   3        4.91        4.38      2.89 o 
   1   3   3     2541.38     2554.50     36.17 o 
   2   3   3      609.93      682.64     11.34 o 
   3   3   3      250.14      240.71     20.99 o 
   4   3   3      117.49       98.73      3.18 o 
   5   3   3     1444.09     1396.76     21.03 o 
   6   3   3     5354.75     5220.73     70.83 o 
   7   3   3     4019.78     4053.51     45.65 o 
   8   3   3      500.85      502.90      7.80 o 
   9   3   3      508.84      508.31      7.97 o 
  10   3   3      479.57      454.57      7.51 o 
  11   3   3     1147.14     1118.41     18.68 o 
  12   3   3      633.48      626.22     12.23 o 
  13   3   3      438.93      436.09      9.82 o 
  14   3   3      280.65      296.05      7.89 o 
  15   3   3      150.38      142.36      5.65 o 
  16   3   3       42.01       44.92      6.01 o 
  17   3   3     1262.36     1286.98     32.62 o 
  18   3   3      194.57      210.73     11.26 o 
   1   4   3     1253.21     1289.65     20.19 o 
   2   4   3     1410.36     1385.42     21.43 o 
   3   4   3      135.14      145.80      6.13 o 
   4   4   3      695.73      681.52     16.98 o 
   5   4   3     1131.94     1071.47     17.38 o 
   6   4   3      205.53      221.62      5.72 o 
   7   4   3     1727.05     1719.71     21.38 o 
   8   4   3      380.17      381.21      6.82 o 
   9   4   3      266.25      263.43      7.34 o 
  10   4   3      465.98      481.96     10.42 o 
  11   4   3     1334.21     1302.60     21.91 o 
  12   4   3      187.99      181.98      6.17 o 
  13   4   3      168.85      163.20      5.95 o 
  14   4   3      225.53      232.33      7.31 o 
  15   4   3      625.31      640.42     17.04 o 
  16   4   3       60.92       65.21      5.27 o 
  17   4   3       27.83       31.82      5.95 o 
   1   5   3     1910.24     1929.43     29.46 o 
   2   5   3     1260.65     1214.73     20.00 o 
   3   5   3      555.07      536.31     10.81 o 
   4   5   3       70.73       62.64      3.37 o 
   5   5   3      461.26      443.76      9.49 o 
   6   5   3     3048.89     2930.69     43.69 o 
   7   5   3      141.07      151.85      5.62 o 
   8   5   3      242.91      218.04      6.62 o 
   9   5   3       79.45       86.32      9.54 o 
  10   5   3       50.57       54.33      3.78 o 
  11   5   3       72.21       74.55      4.28 o 
  12   5   3        8.23       12.30      2.54 o 
  13   5   3      627.58      628.37     13.76 o 
  14   5   3      242.30      228.84      7.66 o 
  15   5   3       32.80       29.28      3.78 o 
  16   5   3       79.48       87.09      5.59 o 
   1   6   3     1288.93     1286.85     21.78 o 
   2   6   3      608.02      583.86     12.28 o 
   3   6   3      700.23      697.74     19.57 o 
   4   6   3     1111.34     1101.66     19.31 o 
   5   6   3       92.30       86.10      4.69 o 
   6   6   3      761.94      748.59     14.54 o 
   7   6   3      293.00      278.14      8.02 o 
   8   6   3        2.93        1.99      1.84 o 
   9   6   3       84.23       77.92      4.50 o 
  10   6   3      378.42      366.83      9.90 o 
  11   6   3      126.16      133.91      5.91 o 
  12   6   3      109.63       99.65      5.34 o 
  13   6   3      285.87      290.55     19.99 o 
  14   6   3       21.57       31.06      3.88 o 
   1   7   3       61.75       61.59      4.74 o 
   2   7   3      433.17      451.60     10.92 o 
   3   7   3      485.68      485.14     11.40 o 
   4   7   3      289.78      287.47      8.30 o 
   5   7   3      221.46      233.50     10.76 o 
   6   7   3       33.26       39.59      5.50 o 
   7   7   3       56.28       65.79      4.77 o 
   8   7   3      111.26      111.91      5.57 o 
   9   7   3      382.54      373.56     10.31 o 
  10   7   3       81.57       79.65      5.21 o 
  11   7   3      248.24      245.27     10.17 o 
   1   8   3        0.19        1.25      2.09 o 
   2   8   3      178.85      195.15      9.76 o 
   3   8   3       31.84       29.12      5.07 o 
   4   8   3      141.11      140.51      9.11 o 
   5   8   3      408.64      412.14     15.89 o 
   6   8   3      237.41      252.29      8.51 o 
   7   8   3      675.58      674.26     15.40 o 
   0   0   4       84.95       56.53      1.98 o 
   2   0   4    18090.94    17893.11    329.49 o 
   6   0   4      563.67      594.89      9.16 o 
   8   0   4    12541.41    12280.87    165.35 o 
  10   0   4     3510.64     3400.89     66.97 o 
  12   0   4      470.71      466.92     13.28 o 
  16   0   4      832.46      831.00     22.78 o 
  18   0   4     1162.91     1217.85     31.30 o 
   0   1   4    14255.90    14494.65    193.68 o 
   1   1   4    11608.91    11833.23    129.12 o 
   2   1   4    15607.82    15486.24    169.55 o 
   3   1   4     3363.37     3478.57     46.65 o 
   5   1   4     2902.57     3176.54     35.08 o 
   6   1   4     1467.84     1461.28     17.17 o 
   7   1   4      462.82      503.49     11.09 o 
   8   1   4       92.50      102.87      3.81 o 
   9   1   4      607.53      627.27      8.71 o 
  10   1   4      236.53      237.90      4.59 o 
  11   1   4      785.32      789.23     12.34 o 
  12   1   4      102.74       98.60      2.69 o 
  13   1   4      679.86      709.59     10.60 o 
  14   1   4      123.07      115.37      6.79 o 
  15   1   4      321.66      326.59      8.24 o 
  17   1   4      102.76      107.73      7.66 o 
  18   1   4      316.54      330.83     13.72 o 
  19   1   4       82.95       91.10      7.59 o 
   2   2   4      669.11      652.92     10.32 o 
   3   2   4     1682.56     1748.46     20.24 o 
   4   2   4     3524.37     3696.67     40.61 o 
   5   2   4      180.81      168.31      8.12 o 
   6   2   4      514.84      584.76      6.82 o 
   7   2   4     1291.63     1366.28     14.29 o 
   8   2   4      917.84      910.73     10.16 o 
   9   2   4     1498.88     1531.85     16.06 o 
  10   2   4      821.94      802.34      9.45 o 
  11   2   4       90.35       90.53      2.68 o 
  12   2   4       39.44       49.82      2.46 o 
  13   2   4      521.21      516.36     10.46 o 
  14   2   4      387.91      374.90     12.84 o 
  15   2   4      817.40      812.14     22.06 o 
  16   2   4      297.98      304.72     12.25 o 
  17   2   4        2.01        1.22      3.73 o 
  18   2   4      146.98      144.71      9.35 o 
  19   2   4        5.78        3.39      3.60 o 
   0   3   4     8490.18     8397.46    157.97 o 
   1   3   4      347.54      312.67      6.45 o 
   2   3   4       48.76       69.18      3.72 o 
   3   3   4      100.83      132.13      3.73 o 
   4   3   4      222.72      225.29      5.23 o 
   5   3   4      515.78      588.16     13.05 o 
   6   3   4      107.93       94.42      4.62 o 
   7   3   4     1242.25     1220.89     18.93 o 
   8   3   4      955.18      960.58     12.96 o 
   9   3   4     1393.80     1390.14     17.66 o 
  10   3   4      569.91      533.92      8.43 o 
  11   3   4      379.36      375.91      8.51 o 
  12   3   4      797.08      788.95     14.44 o 
  13   3   4      259.95      263.11      7.29 o 
  14   3   4      157.48      155.14      5.62 o 
  15   3   4      173.60      187.16      9.63 o 
  16   3   4       15.99       17.42      4.48 o 
  17   3   4      408.07      410.72     15.56 o 
   0   4   4      912.27      802.65     19.65 o 
   1   4   4     2062.67     1991.48     29.91 o 
   2   4   4      139.21      114.85      3.91 o 
   3   4   4       90.52       83.03      4.52 o 
   4   4   4      213.81      224.97      7.89 o 
   5   4   4     2274.32     2287.20     50.45 o 
   6   4   4       73.27       71.24      4.12 o 
   7   4   4     4300.79     4161.57     47.42 o 
   8   4   4      674.36      643.89      9.86 o 
   9   4   4      386.72      373.37      7.64 o 
  10   4   4      116.60      124.26      5.97 o 
  11   4   4     1510.15     1502.67     24.54 o 
  12   4   4       95.45       94.12      4.42 o 
  13   4   4     2144.83     2126.44     33.51 o 
  14   4   4       89.96       86.56      4.64 o 
  15   4   4       94.01      101.23      5.21 o 
  16   4   4       38.53       49.02      6.69 o 
  17   4   4       86.87       79.92      8.19 o 
   0   5   4     6000.35     5677.35    112.35 o 
   1   5   4      259.50      256.01      8.61 o 
   2   5   4      174.37      215.76      6.07 o 
   3   5   4      792.73      785.05     14.36 o 
   4   5   4      590.16      580.24     11.61 o 
   5   5   4      408.54      425.39      9.37 o 
   6   5   4       19.96       20.93      2.47 o 
   7   5   4      705.77      666.26     12.25 o 
   8   5   4      685.35      656.42     10.58 o 
   9   5   4        9.30        5.60      1.91 o 
  10   5   4     1086.84     1098.24     19.64 o 
  11   5   4        0.60        2.39      1.96 o 
  12   5   4     1121.80     1093.30     20.08 o 
  13   5   4       11.39       14.97      2.88 o 
  14   5   4      172.03      181.21      6.83 o 
  15   5   4       74.13       72.77      4.89 o 
  16   5   4       84.80       94.62      5.56 o 
   0   6   4     1275.14     1242.53     29.95 o 
   1   6   4      477.03      480.39     10.81 o 
   2   6   4      221.52      225.86      6.89 o 
   3   6   4      845.89      879.18     16.38 o 
   4   6   4      201.07      200.00      6.48 o 
   5   6   4       91.46       85.95      4.60 o 
   6   6   4      499.39      485.88     10.97 o 
   7   6   4      487.21      461.94     12.89 o 
   8   6   4       37.22       35.29      3.99 o 
   9   6   4      296.76      304.50      8.69 o 
  10   6   4      255.86      246.62      7.93 o 
  11   6   4       61.35       74.76      4.81 o 
  12   6   4       46.13       49.42      4.37 o 
  13   6   4       89.62       88.74      5.21 o 
  14   6   4        4.94        8.99      3.73 o 
   0   7   4      469.89      506.15     16.64 o 
   1   7   4      102.85       87.33      4.64 o 
   2   7   4      439.80      442.11     15.61 o 
   3   7   4      401.87      409.28     10.42 o 
   4   7   4      212.86      213.51      7.31 o 
   5   7   4      512.04      513.55     11.97 o 
   6   7   4       49.11       46.37      4.06 o 
   7   7   4      861.95      879.24     28.04 o 
   8   7   4      563.07      574.55     13.37 o 
   9   7   4        1.48        6.33      2.38 o 
  10   7   4       16.63       18.97      3.26 o 
  11   7   4      153.88      164.85      6.89 o 
   0   8   4       30.63       33.05      5.36 o 
   1   8   4      362.23      368.74     10.29 o 
   2   8   4      154.42      151.73      8.95 o 
   3   8   4       13.67       17.32      3.08 o 
   4   8   4      111.43      110.90      8.32 o 
   5   8   4      188.61      191.90     11.23 o 
   6   8   4       44.98       53.03      5.55 o 
   7   8   4       82.21       80.75      5.64 o 
   2   0   5    41300.19    37082.38    703.94 o 
   6   0   5     1823.32     1893.97     26.21 o 
   8   0   5      549.88      617.73      9.99 o 
  10   0   5      234.98      257.26      8.82 o 
  12   0   5      178.15      174.32      7.47 o 
  14   0   5     1268.92     1256.82     29.17 o 
  16   0   5      266.80      292.22     11.62 o 
  18   0   5      329.43      374.22     14.31 o 
   1   1   5     8052.40     8276.25     97.18 o 
   2   1   5    35196.11    33828.28    735.43 o 
   3   1   5     1238.50     1353.18     19.22 o 
   4   1   5       87.01       90.36      4.59 o 
   5   1   5     8626.49     9308.81    100.96 o 
   6   1   5     2303.22     2258.54     25.53 o 
   7   1   5     1336.82     1289.72     15.48 o 
   8   1   5     1430.06     1453.33     17.40 o 
   9   1   5      137.04      146.56      4.08 o 
  10   1   5      217.48      201.61      7.28 o 
  11   1   5      438.83      463.01      7.30 o 
  12   1   5      863.36      795.84     14.15 o 
  13   1   5      283.52      272.64      5.99 o 
  14   1   5       74.56       83.24      3.40 o 
  15   1   5      215.98      223.01      7.96 o 
  16   1   5      360.16      369.87     13.16 o 
  17   1   5       80.76       90.14      6.97 o 
  18   1   5      214.91      234.09     11.19 o 
   1   2   5     1110.77     1176.66     14.02 o 
   2   2   5      647.13      737.88      9.41 o 
   3   2   5     1108.44     1148.43     13.86 o 
   4   2   5      212.97      270.00     17.18 o 
   5   2   5      199.98      250.47      4.46 o 
   6   2   5     3502.49     3656.18     36.90 o 
   7   2   5      321.33      332.69      4.56 o 
   8   2   5      104.63      109.99      2.36 o 
   9   2   5     5854.36     5851.80     60.03 o 
  10   2   5       12.71       13.36      1.33 o 
  11   2   5       86.15       86.25      2.95 o 
  12   2   5      694.46      715.57     10.55 o 
  13   2   5        7.88        8.65      1.97 o 
  14   2   5      414.91      419.44     14.02 o 
  15   2   5      193.13      180.17      9.12 o 
  16   2   5       94.17       85.96      7.23 o 
  17   2   5      436.63      431.19     15.32 o 
   1   3   5     2995.42     3115.84     43.41 o 
   2   3   5     2734.41     2855.78     56.73 o 
   3   3   5     1359.37     1301.38     19.92 o 
   4   3   5     1060.10      973.96     12.67 o 
   5   3   5     1943.44     2004.76     23.74 o 
   7   3   5     1308.97     1285.03     19.83 o 
   8   3   5      312.40      312.94      5.76 o 
   9   3   5      877.27      886.77     12.29 o 
  10   3   5       79.72       80.46      2.93 o 
  11   3   5      104.17      106.03      3.40 o 
  12   3   5      208.11      188.62      5.87 o 
  13   3   5      901.33      884.50     15.95 o 
  14   3   5      523.34      535.31     11.44 o 
  15   3   5      245.68      261.82     11.59 o 
  16   3   5      777.05      723.57     21.75 o 
  17   3   5       52.75       64.10      7.24 o 
  18   3   5       50.54       46.63      6.82 o 
   1   4   5      341.11      319.48      8.09 o 
   2   4   5     1183.25     1139.44     26.21 o 
   3   4   5     1245.49     1207.71     27.19 o 
   4   4   5      344.09      321.34      7.64 o 
   5   4   5      748.43      808.91     18.71 o 
   6   4   5     1639.22     1648.25     20.82 o 
   7   4   5     1565.68     1520.13     19.45 o 
   8   4   5      218.41      223.32      6.80 o 
   9   4   5        1.76        1.80      1.21 o 
  10   4   5      227.16      244.05      6.97 o 
  11   4   5      470.01      476.45     10.53 o 
  12   4   5       58.51       70.38      4.04 o 
  13   4   5      326.05      337.36      8.83 o 
  14   4   5        2.28        2.09      2.27 o 
  15   4   5        4.63        5.26      2.40 o 
  16   4   5       48.33       48.50      6.79 o 
  17   4   5      604.61      621.81     20.48 o 
   1   5   5      504.69      497.61     25.76 o 
   2   5   5      366.85      341.33      8.16 o 
   3   5   5       44.57       52.28      3.28 o 
   4   5   5     1478.82     1516.43     45.83 o 
   5   5   5     1647.18     1571.39     20.50 o 
   6   5   5      114.47      112.15      3.69 o 
   7   5   5       54.19       57.16      2.76 o 
   8   5   5      284.56      284.18      7.01 o 
   9   5   5      529.74      533.75     11.73 o 
  10   5   5      416.22      406.68     23.87 o 
  11   5   5        4.49        9.20      3.36 o 
  12   5   5      472.59      505.86     11.83 o 
  13   5   5      164.58      164.30      6.36 o 
  14   5   5      102.11       99.13      5.18 o 
  15   5   5       33.27       37.34      6.52 o 
   1   6   5      222.15      208.26      6.67 o 
   2   6   5      505.41      496.24     11.16 o 
   3   6   5      867.94      876.83     16.44 o 
   4   6   5      258.35      232.97      7.09 o 
   5   6   5      636.02      648.51     10.90 o 
   6   6   5      681.79      681.64     11.29 o 
   7   6   5       94.69       98.59      3.84 o 
   8   6   5      147.89      147.07      5.92 o 
   9   6   5     1224.32     1176.82     21.41 o 
  10   6   5      398.84      375.72     10.12 o 
  11   6   5      182.76      185.86      6.96 o 
  12   6   5       54.01       54.87      4.56 o 
  13   6   5       12.33       12.79      5.77 o 
  14   6   5      199.69      210.72     10.66 o 
   1   7   5      569.19      586.31     13.19 o 
   2   7   5      247.54      232.76      7.65 o 
   3   7   5      155.02      152.77      7.49 o 
   4   7   5      695.57      707.46     14.80 o 
   5   7   5      348.25      345.60      7.73 o 
   6   7   5      377.25      399.58     15.43 o 
   7   7   5        4.00        4.51      2.19 o 
   8   7   5      960.53      969.44     19.20 o 
   9   7   5       33.60       40.39      4.08 o 
  10   7   5       25.91       22.16      4.36 o 
  11   7   5      315.98      310.00      9.71 o 
   1   8   5      407.52      399.55     10.83 o 
   2   8   5      444.62      470.14     12.05 o 
   3   8   5      524.23      517.26     10.42 o 
   4   8   5      206.37      188.99      7.29 o 
   5   8   5      102.68      104.24      5.55 o 
   6   8   5      248.65      251.01      8.63 o 
   7   8   5      107.17      117.23      8.28 o 
   0   0   6     4931.99     4938.23     93.18 o 
   2   0   6     2606.59     2993.27     39.98 o 
   4   0   6     5324.44     5386.74    271.23 o 
   6   0   6      264.80      250.48      4.66 o 
   8   0   6       16.66       19.74      1.46 o 
  10   0   6      409.46      402.59     11.90 o 
  12   0   6     4618.81     4612.91     91.41 o 
  14   0   6      233.76      238.12      9.52 o 
  16   0   6       87.15       93.62      6.61 o 
   0   1   6     1716.98     1784.31     24.41 o 
   1   1   6     1535.17     1482.08     14.49 o 
   2   1   6    13011.45    13714.94    148.65 o 
   3   1   6      803.15      892.65     18.94 o 
   4   1   6      129.25      117.71      2.99 o 
   5   1   6     7891.76     8442.58    106.78 o 
   6   1   6       24.50       36.33      1.80 o 
   7   1   6      632.90      606.74      8.27 o 
   8   1   6       81.29       77.43      2.37 o 
   9   1   6     1200.67     1218.01     16.73 o 
  10   1   6     1120.27     1174.18     15.04 o 
  11   1   6      167.89      187.83      4.19 o 
  12   1   6     1474.71     1375.71     22.01 o 
  13   1   6      739.06      771.76     11.40 o 
  14   1   6      217.68      218.45      5.48 o 
  15   1   6      187.38      175.18      8.64 o 
  16   1   6      280.83      297.67     11.77 o 
  19   1   6      225.80      236.68     11.68 o 
   0   2   6      735.10      709.48     14.93 o 
   1   2   6     2898.21     2969.47     29.01 o 
   2   2   6     1584.11     1768.77     18.01 o 
   3   2   6      631.32      678.92      7.47 o 
   4   2   6     9191.75     9552.16    103.60 o 
   5   2   6     1462.35     1417.15     16.97 o 
   6   2   6      126.25      150.57      5.32 o 
   7   2   6      576.79      549.00     10.70 o 
   8   2   6     4317.68     4218.27     80.32 o 
   9   2   6      489.59      484.58      6.40 o 
  10   2   6      687.26      671.57      9.74 o 
  11   2   6     1285.45     1308.07     17.20 o 
  12   2   6       67.10       77.09      2.92 o 
  13   2   6      335.04      343.08      8.29 o 
  14   2   6      390.84      383.70     13.39 o 
  15   2   6      370.77      375.37     13.59 o 
  16   2   6        1.31        5.55      4.02 o 
  17   2   6      282.70      290.06     12.39 o 
   0   3   6     1838.92     1868.22     38.53 o 
   1   3   6     2127.48     2223.06     44.87 o 
   2   3   6     1505.56     1495.08     18.16 o 
   3   3   6       24.22       27.15      1.70 o 
   4   3   6      697.79      684.52      9.55 o 
   5   3   6     1154.11     1198.67     15.29 o 
   6   3   6      636.59      662.87     11.62 o 
   7   3   6     1650.87     1618.20     24.39 o 
   8   3   6       39.96       43.42      2.18 o 
   9   3   6       82.44       83.50      2.96 o 
  10   3   6     2061.48     1964.53     24.00 o 
  11   3   6      554.62      544.56      8.84 o 
  12   3   6      237.40      234.60     13.07 o 
  13   3   6      763.36      761.43     19.01 o 
  14   3   6       52.14       51.41      3.72 o 
  15   3   6       30.79       36.32      5.73 o 
  16   3   6      181.68      179.57     10.32 o 
  17   3   6      120.66      108.51      8.57 o 
  18   3   6      430.26      466.67     17.00 o 
   0   4   6     1481.56     1582.98     34.17 o 
   1   4   6     1651.94     1675.19     25.44 o 
   2   4   6      573.21      565.84     15.14 o 
   3   4   6     6947.79     6745.06    129.55 o 
   4   4   6       98.40      105.52      3.18 o 
   5   4   6       88.40       79.78      2.86 o 
   6   4   6      939.80      852.81     13.72 o 
   7   4   6     1071.73     1082.78     14.79 o 
   8   4   6      326.62      322.03      6.30 o 
   9   4   6      372.47      379.21      7.09 o 
  10   4   6      191.72      188.29      4.74 o 
  11   4   6        0.10        0.89      1.71 o 
  12   4   6       70.03       72.34      4.19 o 
  13   4   6      276.86      274.24      7.99 o 
  14   4   6      235.22      247.42      7.67 o 
  15   4   6      135.40      142.38      6.00 o 
  16   4   6      155.12      160.16     10.11 o 
  17   4   6      139.38      126.80      9.60 o 
   0   5   6     1075.22     1117.82     26.72 o 
   1   5   6      200.03      183.66      6.35 o 
   2   5   6      284.62      296.89      7.51 o 
   3   5   6       57.63       58.72      4.45 o 
   4   5   6      422.72      436.65      8.34 o 
   5   5   6      482.20      443.74     15.59 o 
   6   5   6       86.41       71.79      6.31 o 
   7   5   6      322.73      298.97      6.42 o 
   8   5   6      443.21      434.99      8.13 o 
   9   5   6       25.59       28.37      3.03 o 
  10   5   6     1360.64     1363.06     23.23 o 
  11   5   6      213.51      219.37      7.12 o 
  12   5   6      430.98      439.42     10.83 o 
  13   5   6       32.76       37.32      3.75 o 
  14   5   6      176.39      177.93      6.82 o 
  15   5   6      151.10      153.51      6.54 o 
   0   6   6      214.57      213.02      9.50 o 
   1   6   6      430.59      436.30     10.37 o 
   2   6   6       82.89       81.70      4.31 o 
   3   6   6      114.60      120.94     10.73 o 
   4   6   6      881.90      849.66     13.12 o 
   5   6   6      199.31      205.92      9.56 o 
   6   6   6      157.18      161.36      4.87 o 
   7   6   6      644.41      627.99     10.86 o 
   8   6   6      641.57      664.97     14.19 o 
   9   6   6      693.41      675.85     14.49 o 
  10   6   6      123.36      128.12      5.78 o 
  11   6   6     1650.43     1623.37     27.79 o 
  12   6   6       62.97       74.26      4.89 o 
  13   6   6       13.48       16.84      3.15 o 
   0   7   6      140.03      133.01      8.28 o 
   1   7   6      611.22      616.90     13.72 o 
   2   7   6     1893.14     1871.18     30.98 o 
   3   7   6      851.30      816.68     14.43 o 
   4   7   6      463.26      478.61      9.39 o 
   5   7   6      159.97      157.46      5.13 o 
   6   7   6      105.08      106.05      5.48 o 
   7   7   6       41.44       36.73      3.85 o 
   8   7   6      306.92      295.31      9.25 o 
   9   7   6      115.64      116.84     10.51 o 
  10   7   6      217.21      224.56      8.07 o 
  11   7   6       90.91       82.23      7.16 o 
   0   8   6      544.36      579.06     19.51 o 
   1   8   6      340.10      330.62      9.80 o 
   2   8   6       70.62       76.77      4.03 o 
   3   8   6      142.48      152.70      5.34 o 
   4   8   6       50.78       54.21      3.76 o 
   5   8   6      164.22      164.04      7.33 o 
   6   8   6      139.58      135.85      6.38 o 
   7   8   6       13.73       16.68      4.45 o 
   2   0   7     4928.22     5301.63    109.13 o 
   4   0   7       41.86       26.81      4.88 o 
   6   0   7     4387.48     4248.64     57.19 o 
   8   0   7      506.82      529.78      8.77 o 
  10   0   7     2885.14     2776.07     57.19 o 
  12   0   7      162.53      189.15      8.16 o 
  14   0   7      223.59      237.04      9.66 o 
  16   0   7     1474.34     1564.57     35.91 o 
   1   1   7     6520.63     6670.26     68.77 o 
   2   1   7     2215.95     2223.80     24.71 o 
   3   1   7      263.62      281.35      4.37 o 
   4   1   7     2778.69     2958.41     33.02 o 
   5   1   7     2025.35     1955.60     41.84 o 
   6   1   7     4002.88     3911.61     43.52 o 
   7   1   7     1000.02      983.81     16.58 o 
   8   1   7      542.53      558.78      7.97 o 
   9   1   7      552.86      543.15      7.96 o 
  10   1   7     4872.48     4653.19     52.32 o 
  11   1   7     1431.34     1404.63     28.76 o 
  12   1   7       15.94       20.35      2.46 o 
  13   1   7      437.47      443.40      9.71 o 
  14   1   7      156.70      177.90      5.93 o 
  15   1   7      652.65      646.44     18.71 o 
  16   1   7      428.41      412.87     14.41 o 
  17   1   7      772.10      782.01     21.95 o 
  18   1   7       88.17       89.09      7.44 o 
   1   2   7      771.93      757.16      9.43 o 
   2   2   7      250.00      273.63      7.42 o 
   3   2   7     1898.35     2064.09     20.43 o 
   4   2   7      319.13      334.00      5.37 o 
   5   2   7      749.86      731.90     10.25 o 
   6   2   7      312.89      306.40      6.31 o 
   7   2   7      187.54      192.61      4.74 o 
   8   2   7     1849.62     1844.22     22.24 o 
   9   2   7      945.99      928.03     12.54 o 
  10   2   7     2741.22     2740.40     31.87 o 
  11   2   7      653.01      647.04      9.73 o 
  12   2   7      696.88      697.46     11.83 o 
  13   2   7       95.89       95.66      8.30 o 
  14   2   7     1140.57     1129.59     28.09 o 
  15   2   7      164.07      150.90      8.87 o 
  16   2   7      101.77       89.14      7.44 o 
  17   2   7      429.43      428.61     15.49 o 
  18   2   7      189.93      194.46     10.70 o 
   1   3   7     2306.52     2250.36     26.23 o 
   2   3   7      814.99      783.95     10.53 o 
   3   3   7     2376.11     2350.77     27.28 o 
   4   3   7     1645.69     1587.32     19.38 o 
   5   3   7       65.43       49.76      2.15 o 
   6   3   7      615.73      578.48     10.89 o 
   7   3   7     1647.96     1626.48     20.15 o 
   8   3   7      166.48      154.53      3.87 o 
   9   3   7     1350.59     1359.00     17.50 o 
  10   3   7      409.52      381.40      6.94 o 
  11   3   7      130.44      122.16      3.72 o 
  12   3   7      237.31      211.69      5.13 o 
  13   3   7      349.54      346.97      8.55 o 
  14   3   7      618.77      611.73     18.82 o 
  15   3   7      175.67      186.40     10.26 o 
  16   3   7      376.16      391.02     15.23 o 
  17   3   7      105.57      101.35      8.51 o 
  18   3   7       90.22      105.16      8.89 o 
   1   4   7     1124.57     1129.25     25.81 o 
   2   4   7      631.49      614.78     23.51 o 
   3   4   7     3264.31     3146.18     36.33 o 
   4   4   7      377.54      342.23      6.28 o 
   5   4   7      464.19      476.56      7.96 o 
   6   4   7     1702.82     1694.00     21.41 o 
   7   4   7     1739.65     1630.74     20.81 o 
   8   4   7      133.51      135.31      4.21 o 
   9   4   7      162.77      165.10      4.44 o 
  10   4   7      124.08      138.00      5.73 o 
  11   4   7       63.28       68.88      5.88 o 
  12   4   7        3.64        4.39      2.61 o 
  13   4   7      262.13      263.86      7.84 o 
  14   4   7      522.76      567.19     12.51 o 
  15   4   7      165.07      155.40      9.86 o 
  16   4   7      233.17      219.69     11.80 o 
  17   4   7        4.00        3.49      4.60 o 
   1   5   7       85.85       93.77      4.15 o 
   2   5   7      868.91      884.52     16.08 o 
   3   5   7      251.25      250.62      5.52 o 
   4   5   7     1643.87     1625.92     21.11 o 
   5   5   7      360.82      362.88      8.31 o 
   6   5   7      909.16      850.53     12.82 o 
   7   5   7      935.98      877.64     13.31 o 
   8   5   7      288.57      285.82      6.38 o 
   9   5   7      352.51      346.73      7.20 o 
  10   5   7       29.44       33.06      3.33 o 
  11   5   7       87.98       83.70      4.59 o 
  12   5   7      548.45      553.07     12.52 o 
  13   5   7       65.36       65.92      4.58 o 
  14   5   7      484.20      479.70     11.86 o 
  15   5   7       21.63       33.41      3.85 o 
   1   6   7       92.13       88.53      4.51 o 
   2   6   7      706.09      696.70     14.21 o 
   3   6   7      192.27      191.65      5.84 o 
   4   6   7      156.61      157.77      4.72 o 
   5   6   7      973.25      962.15     14.56 o 
   6   6   7      373.57      380.98      7.81 o 
   7   6   7      634.80      637.95     11.04 o 
   8   6   7       79.02       71.55      4.37 o 
   9   6   7      913.68      916.90     18.16 o 
  10   6   7      244.67      251.78      8.11 o 
  11   6   7      128.16      126.94      5.83 o 
  12   6   7       60.76       64.03      4.89 o 
  13   6   7       33.02       39.69      4.13 o 
   1   7   7      464.53      452.92      8.98 o 
   2   7   7      146.20      150.93      4.94 o 
   3   7   7      100.25       95.92      4.06 o 
   4   7   7      379.38      385.06      8.27 o 
   5   7   7      364.17      354.91      7.97 o 
   6   7   7      122.81      116.35      4.53 o 
   7   7   7      503.26      482.77     17.41 o 
   8   7   7      129.88      136.25      6.26 o 
   9   7   7      197.16      201.92      7.61 o 
  10   7   7      202.09      227.52      8.13 o 
   1   8   7      291.78      304.74      9.51 o 
   2   8   7      160.55      165.05      6.92 o 
   3   8   7      347.08      359.32     13.06 o 
   4   8   7      164.65      170.03      5.66 o 
   5   8   7      103.00      102.97      5.59 o 
   6   8   7      151.92      155.48      7.33 o 
   0   0   8     4718.07     4746.09     88.94 o 
   2   0   8     3470.57     3530.94     47.24 o 
   4   0   8     1302.62     1147.83     22.45 o 
   6   0   8     1182.22     1363.83     19.55 o 
   8   0   8     4764.91     4688.78     63.27 o 
  10   0   8     3520.30     3309.80     66.88 o 
  12   0   8       15.64       15.00      3.29 o 
  14   0   8      519.84      522.50     15.79 o 
  16   0   8      469.06      468.36     15.12 o 
   0   1   8     2770.44     2789.57     38.32 o 
   1   1   8     2745.23     2835.66     27.23 o 
   2   1   8       55.38       57.48      2.24 o 
   3   1   8     1378.12     1381.03     15.75 o 
   4   1   8     1174.52     1196.36     14.40 o 
   5   1   8     1931.14     1905.86     26.90 o 
   6   1   8      147.09      166.11      4.15 o 
   7   1   8      642.78      636.07      8.83 o 
   8   1   8      441.20      461.57      6.98 o 
   9   1   8      588.81      601.31      8.66 o 
  10   1   8     3525.53     3374.20     38.55 o 
  11   1   8     1237.02     1177.48     19.32 o 
  12   1   8       95.91       88.63      5.38 o 
  13   1   8     1103.20     1091.94     43.13 o 
  14   1   8      128.99      138.53      5.30 o 
  15   1   8      334.67      344.07      8.76 o 
  16   1   8      803.16      799.11     22.04 o 
  17   1   8      685.97      695.69     20.69 o 
   0   2   8     5892.07     5697.93     76.47 o 
   1   2   8      858.31      859.33     11.81 o 
   2   2   8     3135.12     3135.13     30.24 o 
   3   2   8      292.74      360.07      4.54 o 
   4   2   8      111.48       96.19     11.95 o 
   5   2   8      224.63      185.96      3.80 o 
   6   2   8      213.84      221.22      9.99 o 
   7   2   8      567.74      569.71     10.16 o 
   8   2   8      861.31      845.57     11.54 o 
   9   2   8     1003.79      966.51     12.96 o 
  10   2   8      533.54      549.13      8.56 o 
  11   2   8       99.64       97.57      4.60 o 
  12   2   8     1853.14     1841.24     28.60 o 
  13   2   8      622.70      610.20     12.41 o 
  14   2   8      149.96      149.36      5.68 o 
  15   2   8      641.93      645.22     19.73 o 
  16   2   8      561.93      536.84     17.61 o 
  17   2   8       40.02       44.43      6.32 o 
  18   2   8      341.99      338.84     14.03 o 
   0   3   8     2301.74     2268.46     44.82 o 
   1   3   8      192.74      220.32      3.53 o 
   2   3   8      479.79      494.36     20.90 o 
   3   3   8     1685.27     1653.06     17.12 o 
   4   3   8      519.26      494.77      6.18 o 
   5   3   8       44.95       47.88      2.16 o 
   6   3   8      432.87      422.81      7.10 o 
   7   3   8      436.85      434.58      7.26 o 
   8   3   8     1008.29      924.35     12.84 o 
   9   3   8      551.44      544.17      8.71 o 
  10   3   8      519.03      484.99      8.19 o 
  11   3   8      374.61      384.92      7.12 o 
  12   3   8      981.31      967.92     15.32 o 
  13   3   8       10.06        9.52      2.24 o 
  14   3   8      121.52      116.91      8.04 o 
  15   3   8      529.59      521.23     17.75 o 
  16   3   8       55.80       52.76      6.67 o 
  17   3   8     1048.08     1154.38     30.48 o 
   0   4   8     1813.93     1840.58     27.23 o 
   1   4   8     4631.37     4575.44     51.24 o 
   2   4   8      456.56      409.19      6.61 o 
   3   4   8      635.88      599.97      9.25 o 
   4   4   8      142.30      113.34      3.38 o 
   5   4   8     3997.36     3918.47     45.13 o 
   6   4   8      172.13      166.46      4.61 o 
   7   4   8     1435.43     1374.46     18.36 o 
   8   4   8       72.01       65.13      2.85 o 
   9   4   8      211.58      214.03      5.18 o 
  10   4   8      260.78      248.67      5.74 o 
  11   4   8      942.86      945.77     13.93 o 
  12   4   8      283.20      271.03      7.79 o 
  13   4   8     1303.58     1312.77     22.70 o 
  14   4   8      433.04      422.04     10.48 o 
  15   4   8      209.66      206.90     11.29 o 
  16   4   8        4.73        1.65      4.16 o 
   0   5   8     3001.87     3003.94     42.73 o 
   1   5   8      645.58      669.18     10.37 o 
   2   5   8       57.28       52.92      2.55 o 
   3   5   8      147.97      138.94      4.11 o 
   4   5   8      675.30      677.58     16.56 o 
   5   5   8      363.37      349.14      7.02 o 
   6   5   8       37.19       40.90      2.74 o 
   7   5   8       24.25       24.66      2.27 o 
   8   5   8     2324.44     2247.13     28.43 o 
   9   5   8       41.38       36.14      2.71 o 
  10   5   8      295.19      293.78      8.37 o 
  11   5   8       19.89       19.66      2.94 o 
  12   5   8      632.63      661.51     14.13 o 
  13   5   8      231.17      237.54      7.85 o 
  14   5   8      222.06      216.15      9.29 o 
  15   5   8       88.58       86.95      8.64 o 
   0   6   8      976.20      956.90     17.15 o 
   1   6   8      905.92      905.60     13.69 o 
   2   6   8      169.85      163.48      4.77 o 
   3   6   8      260.64      264.95      6.23 o 
   4   6   8      147.05      151.36      4.69 o 
   5   6   8       47.17       49.15      3.17 o 
   6   6   8       18.99       23.27      2.40 o 
   7   6   8      594.82      575.38     10.44 o 
   8   6   8      345.36      342.07      7.63 o 
   9   6   8      186.08      178.41      6.72 o 
  10   6   8       96.06       86.09     11.14 o 
  11   6   8       92.95       97.73      5.37 o 
  12   6   8       21.48       22.38      3.34 o 
  13   6   8      385.53      391.12     10.87 o 
   0   7   8      589.64      570.41     18.77 o 
   1   7   8      102.05      108.02      4.22 o 
   2   7   8      605.05      614.33     11.03 o 
   3   7   8      150.80      145.47      4.96 o 
   4   7   8      217.11      218.52      6.08 o 
   5   7   8      340.68      337.54      7.82 o 
   6   7   8      475.03      473.06      9.63 o 
   7   7   8       85.86       90.03      5.08 o 
   8   7   8       94.81      114.36      5.83 o 
   9   7   8       83.39       94.65      5.45 o 
  10   7   8       57.23       55.15      4.81 o 
   0   8   8        6.55       10.99      3.90 o 
   1   8   8      104.95      106.15      5.81 o 
   2   8   8      147.42      140.70     13.75 o 
   3   8   8       88.85       90.66      4.28 o 
   4   8   8        3.39        1.24      1.78 o 
   5   8   8      111.44      122.61      6.13 o 
   6   8   8      103.82      100.38      8.03 o 
   2   0   9     4866.04     5126.23     67.94 o 
   4   0   9     1314.36     1395.85     26.80 o 
   6   0   9     1160.05     1175.43     17.17 o 
   8   0   9     3242.63     3206.57     43.92 o 
  10   0   9      430.86      436.35     12.98 o 
  12   0   9     1386.42     1419.36     32.34 o 
  14   0   9       73.23       68.03      5.96 o 
  16   0   9      640.50      562.69     17.63 o 
   1   1   9      552.84      619.34      6.85 o 
   2   1   9     2803.39     2694.49     25.89 o 
   3   1   9     6369.40     6468.47     91.98 o 
   4   1   9     2196.56     2207.88     25.39 o 
   5   1   9      923.73      959.50     12.16 o 
   6   1   9     2042.07     2099.75     29.78 o 
   7   1   9       67.76       56.45      4.41 o 
   8   1   9      229.24      206.20      4.19 o 
   9   1   9     1175.36     1193.86     15.17 o 
  10   1   9     1738.98     1756.90     27.06 o 
  11   1   9       90.06      101.29      7.60 o 
  12   1   9       12.01       14.00      2.42 o 
  13   1   9      205.45      224.23      9.73 o 
  14   1   9      321.40      322.97     12.85 o 
  15   1   9      301.32      293.55      8.20 o 
  16   1   9       78.47       92.93      7.49 o 
  17   1   9      293.25      305.60     12.68 o 
   1   2   9     1106.07     1146.41     12.08 o 
   2   2   9     8832.59     8999.46     97.22 o 
   3   2   9      838.65      925.76     10.02 o 
   4   2   9    10158.43    10482.40    113.44 o 
   5   2   9      370.08      385.10      6.41 o 
   6   2   9      207.98      220.45      5.23 o 
   7   2   9     1603.53     1594.30     23.69 o 
   8   2   9       96.71       85.35      2.83 o 
   9   2   9      255.02      250.07      7.81 o 
  10   2   9      195.28      178.99      4.26 o 
  11   2   9      170.13      172.71      4.29 o 
  12   2   9      109.44      120.49      6.63 o 
  13   2   9      606.55      592.97     12.32 o 
  14   2   9       64.55       64.48      4.10 o 
  15   2   9       15.07       17.99      4.71 o 
  16   2   9      669.64      677.45     20.40 o 
  17   2   9       28.69       27.76      5.47 o 
  18   2   9       31.62       39.05      6.40 o 
   1   3   9     1103.19     1058.09     13.23 o 
   2   3   9      174.79      163.39      2.97 o 
   3   3   9       57.86       55.72      1.73 o 
   4   3   9       75.23       68.07      2.46 o 
   5   3   9     2763.40     2780.60     32.32 o 
   6   3   9     3263.81     3209.98     37.12 o 
   7   3   9      425.50      432.17      7.34 o 
   8   3   9       34.94       31.90      2.15 o 
   9   3   9       42.93       44.52      5.84 o 
  10   3   9      130.37      143.10      4.04 o 
  11   3   9      648.95      665.84     10.47 o 
  12   3   9      421.75      396.87      8.42 o 
  13   3   9      175.16      176.10      6.18 o 
  14   3   9      519.23      529.80     17.44 o 
  15   3   9       25.18       14.72      4.96 o 
  16   3   9      123.63      132.15      9.02 o 
  17   3   9      265.09      262.70     12.88 o 
   1   4   9     2233.50     2123.58     21.92 o 
   2   4   9      751.52      760.24      9.90 o 
   3   4   9      105.67       93.65      2.44 o 
   4   4   9       69.95       74.22      2.87 o 
   5   4   9     2259.70     2166.06     26.61 o 
   6   4   9       61.75       73.92      5.42 o 
   7   4   9     1176.26     1165.42     15.94 o 
   8   4   9       60.16       51.85      2.77 o 
   9   4   9      963.47      958.41     13.99 o 
  10   4   9      509.67      500.16      8.90 o 
  11   4   9     1183.92     1167.12     16.59 o 
  12   4   9       64.29       65.33      4.23 o 
  13   4   9      673.92      666.69     22.55 o 
  14   4   9      252.57      248.59     11.82 o 
  15   4   9     1369.76     1416.49     36.27 o 
  16   4   9       18.62       11.07      4.90 o 
   1   5   9      127.13      137.22      3.28 o 
   2   5   9      392.13      404.36      7.46 o 
   3   5   9      289.14      276.52      6.02 o 
   4   5   9        8.00        5.40      2.61 o 
   5   5   9      344.08      344.02      7.00 o 
   6   5   9     1741.66     1730.65     22.66 o 
   7   5   9       83.99       91.38      3.58 o 
   8   5   9      262.63      259.70      7.56 o 
   9   5   9      164.47      172.31      4.96 o 
  10   5   9       87.39       84.13      3.65 o 
  11   5   9      252.82      251.62      7.83 o 
  12   5   9       13.78       15.98      2.79 o 
  13   5   9      154.33      159.08      6.52 o 
  14   5   9      420.58      430.66     11.18 o 
  15   5   9       60.46       63.21      7.77 o 
   1   6   9      805.12      775.15     12.62 o 
   2   6   9      632.99      592.83     10.31 o 
   3   6   9      585.14      578.62     10.19 o 
   4   6   9      267.65      258.21      6.28 o 
   5   6   9      279.86      268.96      6.49 o 
   6   6   9     1026.23     1027.20     18.15 o 
   7   6   9      387.76      386.82      8.21 o 
   8   6   9       24.93       26.51      2.65 o 
   9   6   9       61.22       65.08      4.81 o 
  10   6   9      181.46      184.57      7.07 o 
  11   6   9       96.07       99.27      5.46 o 
  12   6   9        6.76        5.58      2.59 o 
  13   6   9      329.44      358.51     13.90 o 
   1   7   9      133.61      133.74      6.06 o 
   2   7   9      490.64      492.70      9.65 o 
   3   7   9      247.97      252.61      6.59 o 
   4   7   9      125.09      118.76      4.57 o 
   5   7   9      206.49      198.66      5.91 o 
   6   7   9      561.33      559.09     10.77 o 
   7   7   9       47.74       45.45      4.09 o 
   8   7   9      323.80      337.07      9.99 o 
   9   7   9      662.96      659.20     15.22 o 
  10   7   9      317.49      313.55      9.75 o 
   1   8   9       80.79       78.00      5.74 o 
   2   8   9      133.36      138.94      6.57 o 
   3   8   9       45.79       42.27      4.36 o 
   4   8   9      152.67      162.08      6.62 o 
   5   8   9      418.70      430.22      9.51 o 
   0   0  10      241.69      235.41      6.43 o 
   2   0  10     1055.03      980.74     14.41 o 
   4   0  10    10171.24    10358.47    280.02 o 
   6   0  10     1077.52     1125.67     16.40 o 
  10   0  10     3059.92     3127.35     63.56 o 
  12   0  10       29.99       32.49      4.25 o 
  14   0  10      262.90      279.10     11.12 o 
  16   0  10      139.45      140.27      8.42 o 
   0   1  10      144.31      160.24      3.67 o 
   1   1  10     1420.09     1508.28     15.16 o 
   2   1  10       18.04       20.71      1.98 o 
   3   1  10     6962.81     7246.11     68.07 o 
   4   1  10     8981.50     9252.08    196.19 o 
   5   1  10      241.27      249.43      5.11 o 
   6   1  10       58.83       53.04      3.78 o 
   7   1  10     1129.51     1148.37     17.42 o 
   8   1  10     1932.60     1853.29     22.25 o 
   9   1  10      411.94      422.19      6.83 o 
  10   1  10      264.29      279.85     14.94 o 
  11   1  10      200.15      211.45      6.26 o 
  12   1  10      161.73      166.41      5.77 o 
  13   1  10      665.15      669.22     13.32 o 
  14   1  10     1166.02     1161.10     20.34 o 
  15   1  10      211.85      211.86      6.90 o 
  16   1  10        4.91        4.56      2.51 o 
  17   1  10       63.31       56.15      6.67 o 
  18   1  10       24.36       30.42      5.81 o 
   0   2  10     6708.49     6930.78     93.05 o 
   1   2  10     2445.06     2541.09     24.95 o 
   2   2  10     2015.37     2030.35     23.23 o 
   3   2  10     7771.91     8069.53     75.64 o 
   4   2  10     1484.05     1526.01     15.52 o 
   5   2  10      237.12      262.16      4.81 o 
   6   2  10      152.63      150.34      3.59 o 
   7   2  10      150.22      147.16      4.27 o 
   8   2  10      291.23      265.36      5.23 o 
   9   2  10      475.02      471.41      7.71 o 
  10   2  10      475.45      498.29      8.14 o 
  11   2  10      352.15      319.80      8.06 o 
  12   2  10     1096.34     1122.48     19.47 o 
  13   2  10      383.40      395.52      9.57 o 
  14   2  10       11.91       18.95      5.77 o 
  15   2  10      402.49      398.59     14.77 o 
  16   2  10      129.97      137.73      9.19 o 
  17   2  10      133.96      121.98      8.94 o 
  18   2  10       84.10       91.63      8.66 o 
   0   3  10      628.34      612.71     14.22 o 
   1   3  10      614.21      609.78      9.57 o 
   2   3  10      218.04      230.27      4.20 o 
   3   3  10       85.70      100.74      2.30 o 
   4   3  10      370.71      352.97      6.21 o 
   5   3  10     2448.05     2370.77     28.13 o 
   6   3  10      134.02      124.90      3.50 o 
   7   3  10      380.31      385.12      6.86 o 
   8   3  10      607.99      600.86      9.49 o 
   9   3  10      368.42      376.38      8.67 o 
  10   3  10      466.52      470.34      8.23 o 
  11   3  10     1791.15     1811.01     23.00 o 
  12   3  10      510.11      488.73      8.70 o 
  13   3  10      108.75      107.32      5.12 o 
  14   3  10       22.03       25.54      5.39 o 
  15   3  10       17.97       15.17      5.14 o 
  16   3  10       88.21       99.79      8.52 o 
  17   3  10       54.99       54.75      7.16 o 
   0   4  10      940.82      920.70     15.21 o 
   1   4  10      801.10      823.24      9.86 o 
   2   4  10      737.91      707.82      8.73 o 
   3   4  10      931.56      923.80     12.96 o 
   4   4  10      536.53      505.18      8.47 o 
   5   4  10     1600.83     1547.97     21.71 o 
   6   4  10      521.08      461.83      8.18 o 
   7   4  10      242.97      252.55      5.67 o 
   8   4  10      352.54      358.85      7.04 o 
   9   4  10      102.62      102.21      3.67 o 
  10   4  10       84.14       69.72      3.14 o 
  11   4  10      937.89      933.53     14.03 o 
  12   4  10      160.14      157.10      5.65 o 
  13   4  10      113.43      113.62      5.25 o 
  14   4  10      104.70      115.23      8.90 o 
  15   4  10      128.06      142.95     10.01 o 
  16   4  10       73.46       75.98      8.34 o 
   0   5  10     1481.04     1470.30     23.28 o 
   1   5  10      107.78       98.51      2.83 o 
   2   5  10      900.60      913.51     13.34 o 
   3   5  10      282.98      279.50      6.08 o 
   4   5  10      588.31      583.48      9.85 o 
   5   5  10       87.50       89.83      3.48 o 
   6   5  10      546.49      566.44      9.85 o 
   7   5  10      690.37      667.69     11.13 o 
   8   5  10      726.59      720.44     11.85 o 
   9   5  10       74.67       75.00      3.54 o 
  10   5  10      242.96      242.88      6.13 o 
  11   5  10      367.71      370.28      9.76 o 
  12   5  10      540.23      549.54     12.63 o 
  13   5  10      118.12      122.97      5.84 o 
  14   5  10       72.89       86.06      5.18 o 
   0   6  10      395.14      410.01      9.51 o 
   1   6  10      123.72      123.95      8.26 o 
   2   6  10      452.72      457.75      8.77 o 
   3   6  10     1861.20     1831.45     24.17 o 
   4   6  10      183.82      184.30      5.30 o 
   5   6  10      599.55      605.56     11.10 o 
   6   6  10        9.00        8.62      2.04 o 
   7   6  10      764.13      760.05     12.73 o 
   8   6  10       90.32       89.86      4.05 o 
   9   6  10      309.28      316.75      7.46 o 
  10   6  10      234.06      231.37      8.39 o 
  11   6  10       14.92       16.10      3.09 o 
  12   6  10      516.08      523.85     12.89 o 
  13   6  10      467.54      490.49     16.94 o 
   0   7  10       49.39       52.96      6.33 o 
   1   7  10      368.64      358.73     10.19 o 
   2   7  10      243.34      242.39      6.44 o 
   3   7  10      210.90      223.12      6.22 o 
   4   7  10      933.27      953.98     15.34 o 
   5   7  10      596.36      561.05     10.79 o 
   6   7  10       16.60       23.58      3.94 o 
   7   7  10      250.89      256.67      6.95 o 
   8   7  10      182.88      164.37      6.95 o 
   9   7  10      210.34      211.44      7.92 o 
  10   7  10      633.49      657.97     15.27 o 
   0   8  10      181.53      187.75     10.90 o 
   1   8  10      130.02      131.24     12.63 o 
   2   8  10       39.58       39.74      4.27 o 
   3   8  10       46.69       47.12      4.63 o 
   4   8  10      224.28      239.60      6.87 o 
   5   8  10       56.54       58.84      7.92 o 
   2   0  11     1000.88      913.47     13.64 o 
   4   0  11      165.74      193.71      5.95 o 
   6   0  11     1574.66     1540.66     30.37 o 
  10   0  11     3909.98     4000.19     79.60 o 
  12   0  11      272.96      277.76     10.73 o 
  14   0  11     3320.86     3236.26     67.02 o 
  16   0  11      598.96      632.48     19.09 o 
   1   1  11     1733.05     1732.91     17.28 o 
   2   1  11     2189.84     2206.41     21.50 o 
   3   1  11      691.15      832.65      8.97 o 
   4   1  11     4346.62     4550.00     54.13 o 
   5   1  11     1285.52     1279.72     15.77 o 
   6   1  11     5266.07     5399.85     73.15 o 
   7   1  11     3612.19     3578.38     61.63 o 
   8   1  11       97.75       96.13      3.75 o 
   9   1  11       67.55       64.43      3.60 o 
  10   1  11       11.47       10.14      2.04 o 
  11   1  11      556.10      568.88     15.36 o 
  12   1  11     1873.53     1846.57     28.95 o 
  13   1  11      458.45      431.65     12.68 o 
  14   1  11      142.02      147.61      5.83 o 
  15   1  11      236.32      250.97      7.74 o 
  16   1  11       69.53       75.33      4.73 o 
  17   1  11       33.14       32.53      5.76 o 
  18   1  11      132.95      129.77      9.14 o 
   1   2  11      592.51      633.66      7.39 o 
   2   2  11      466.78      498.46      6.10 o 
   3   2  11     3998.38     4189.39     45.35 o 
   4   2  11     1012.87     1064.61     13.71 o 
   5   2  11      541.10      606.09      8.84 o 
   6   2  11     2827.86     2723.47     47.47 o 
   7   2  11       16.57       16.86      1.93 o 
   8   2  11      101.38      102.61      3.24 o 
   9   2  11      192.68      202.61      4.62 o 
  10   2  11      535.80      471.25      7.90 o 
  11   2  11      675.29      662.87     13.12 o 
  12   2  11      190.69      198.51      6.45 o 
  13   2  11      199.04      176.96      6.24 o 
  14   2  11       95.83      103.75      5.11 o 
  15   2  11      105.25      102.57      6.17 o 
  16   2  11      180.42      190.25     10.30 o 
  17   2  11       74.49       83.41      8.15 o 
  18   2  11      220.77      204.57     11.47 o 
   1   3  11     1599.70     1569.75     18.88 o 
   2   3  11     1581.40     1569.20     18.87 o 
   3   3  11      955.90      926.41     13.37 o 
   4   3  11      791.94      773.50     10.98 o 
   5   3  11      910.52      866.18     12.13 o 
   6   3  11      132.60      130.60      3.62 o 
   7   3  11      169.07      165.26      4.24 o 
   8   3  11      915.38      856.49     12.59 o 
   9   3  11      494.46      509.59      8.64 o 
  10   3  11        7.07        5.28      1.45 o 
  11   3  11       34.53       32.76      2.48 o 
  12   3  11      170.56      178.11      6.29 o 
  13   3  11      232.13      233.80      7.35 o 
  14   3  11      484.58      474.92     16.90 o 
  15   3  11      418.47      414.11     15.90 o 
  16   3  11      366.27      408.21     15.82 o 
  17   3  11        3.74       -1.39      4.39 o 
   1   4  11     1603.38     1642.23     17.59 o 
   2   4  11      810.74      827.88      9.95 o 
   3   4  11      408.10      399.22      8.33 o 
   4   4  11      315.94      266.96      5.66 o 
   5   4  11     1464.30     1473.25     19.14 o 
   6   4  11      791.90      805.77     12.06 o 
   7   4  11      259.59      257.28      5.77 o 
   8   4  11       97.85      103.74      3.73 o 
   9   4  11      391.10      397.44      7.75 o 
  10   4  11      199.47      203.23      5.35 o 
  11   4  11      483.31      489.29      9.07 o 
  12   4  11       10.42       18.04      4.13 o 
  13   4  11      187.43      172.05     10.16 o 
  14   4  11      245.65      259.03     12.71 o 
  15   4  11      308.22      323.90     14.66 o 
  16   4  11        6.40       15.17      5.51 o 
   1   5  11      898.98      877.23     12.95 o 
   2   5  11       70.71       72.18      4.34 o 
   3   5  11      143.05      148.86      8.24 o 
   4   5  11     1781.58     1809.34     23.46 o 
   5   5  11      718.55      684.11     11.19 o 
   6   5  11      263.39      255.97      9.34 o 
   7   5  11       20.59       24.91      2.40 o 
   8   5  11      474.20      473.45      9.06 o 
   9   5  11      863.14      855.44     13.53 o 
  10   5  11      190.93      196.81      5.58 o 
  11   5  11       69.28       77.12      3.80 o 
  12   5  11      395.16      412.30     15.69 o 
  13   5  11      110.57      109.41      5.51 o 
  14   5  11       84.07       97.20      8.42 o 
   1   6  11      129.67      126.89      6.34 o 
   2   6  11      268.51      263.13      6.36 o 
   3   6  11     1456.28     1446.23     20.18 o 
   4   6  11      250.93      244.89      6.22 o 
   5   6  11      486.63      474.19      9.26 o 
   6   6  11      554.48      538.96     14.32 o 
   7   6  11      149.41      140.22      4.84 o 
   8   6  11       43.38       44.89      3.28 o 
   9   6  11      617.97      616.19     11.30 o 
  10   6  11      817.16      849.81     20.88 o 
  11   6  11      504.38      520.86     12.85 o 
  12   6  11       40.10       36.82      4.09 o 
   1   7  11      483.71      462.63     11.95 o 
   2   7  11       66.58       64.11      5.12 o 
   3   7  11      193.46      201.44      5.93 o 
   4   7  11      425.01      454.12      9.49 o 
   5   7  11       12.30       11.75      3.39 o 
   6   7  11      966.58      965.63     15.70 o 
   7   7  11      100.85      106.01      4.63 o 
   8   7  11       14.17       13.19      3.08 o 
   9   7  11       41.07       35.56      4.09 o 
   1   8  11      347.55      335.65     10.92 o 
   2   8  11      236.00      237.93     11.05 o 
   3   8  11      252.61      251.22      8.93 o 
   4   8  11       40.19       39.46      6.10 o 
   0   0  12    20910.61    19973.93    374.73 o 
   2   0  12       24.71       20.49      3.23 o 
   4   0  12      365.63      342.39      6.44 o 
   8   0  12      382.54      388.51     11.81 o 
  10   0  12      311.03      327.02     11.21 o 
  12   0  12     3323.30     3300.79     68.03 o 
  14   0  12       94.89       96.11      6.76 o 
  16   0  12      102.53       89.52      7.27 o 
   0   1  12      121.81      118.98      6.17 o 
   1   1  12     1270.08     1323.53     13.72 o 
   2   1  12      806.42      908.99      9.83 o 
   3   1  12      531.58      521.67      6.24 o 
   4   1  12       14.79       13.79      1.67 o 
   5   1  12      938.37      913.15     14.49 o 
   6   1  12      114.76      132.21      3.77 o 
   7   1  12     1312.19     1325.11     20.06 o 
   8   1  12     4708.76     4594.21     51.42 o 
   9   1  12      186.22      174.21      5.51 o 
  10   1  12      247.34      257.24      6.93 o 
  11   1  12      337.79      347.75      8.55 o 
  12   1  12     1108.83     1141.94     19.70 o 
  13   1  12     1933.72     1947.46     30.65 o 
  14   1  12       79.62       84.34      4.63 o 
  15   1  12      376.29      387.88     16.54 o 
  16   1  12       25.81       19.01      3.42 o 
  17   1  12      102.36      107.01      8.26 o 
  18   1  12       19.52       30.01      5.83 o 
   0   2  12       15.39       13.62      1.74 o 
   1   2  12      963.58      934.89     10.32 o 
   2   2  12       20.06       22.37      1.25 o 
   3   2  12      110.59      125.40      2.75 o 
   4   2  12     1545.00     1535.28     23.00 o 
   5   2  12     1265.61     1318.65     16.57 o 
   6   2  12       43.49       44.59      2.21 o 
   7   2  12      768.66      754.96     10.89 o 
   8   2  12     3109.35     3044.83     35.45 o 
   9   2  12      165.00      172.56      4.26 o 
  10   2  12      594.91      550.85      8.94 o 
  11   2  12     1087.12     1066.12     18.77 o 
  12   2  12      688.01      672.10     15.90 o 
  13   2  12        9.78        9.14      3.96 o 
  14   2  12      225.13      224.69      7.37 o 
  15   2  12      102.16      105.16      5.36 o 
  16   2  12       72.03       86.06      8.22 o 
  17   2  12      326.66      353.57     14.80 o 
   0   3  12      591.44      590.73     10.41 o 
   1   3  12     3191.61     3188.80     35.77 o 
   2   3  12     3199.32     3121.33     35.44 o 
   3   3  12       26.55       43.00      3.47 o 
   4   3  12      354.51      359.13      6.52 o 
   5   3  12      813.43      770.19     11.50 o 
   6   3  12      590.40      494.79      8.27 o 
   7   3  12      230.72      233.25      5.23 o 
   8   3  12       48.36       46.66      2.71 o 
   9   3  12       50.46       53.61      3.47 o 
  10   3  12      549.01      537.59      9.16 o 
  11   3  12       72.65       69.79      3.56 o 
  12   3  12      407.61      385.68      9.80 o 
  13   3  12      797.30      799.43     16.01 o 
  14   3  12      397.22      416.48     10.65 o 
  15   3  12      197.93      194.21     10.98 o 
  16   3  12      114.19      115.03      9.24 o 
  17   3  12      401.64      418.66     16.72 o 
   0   4  12      280.11      308.37      8.87 o 
   1   4  12      212.04      219.53      4.06 o 
   2   4  12      348.29      354.00      6.66 o 
   3   4  12     2418.61     2464.48     29.68 o 
   4   4  12      379.07      379.03      7.16 o 
   5   4  12      560.60      516.52      8.78 o 
   6   4  12       22.26       16.93      1.90 o 
   7   4  12      273.23      257.42      5.87 o 
   8   4  12      323.59      307.36      6.60 o 
   9   4  12     1388.05     1341.91     21.67 o 
  10   4  12      343.11      340.89      7.20 o 
  11   4  12       92.95       94.57      3.85 o 
  12   4  12      519.68      533.47      9.76 o 
  13   4  12       66.75       72.55      7.59 o 
  14   4  12       39.45       38.21      6.38 o 
  15   4  12     1304.43     1369.02     35.67 o 
   0   5  12     1206.36     1200.68     22.30 o 
   1   5  12      188.86      194.73      6.00 o 
   2   5  12     2032.97     1981.30     25.19 o 
   3   5  12      106.43      109.19      5.70 o 
   4   5  12      424.06      409.77      8.00 o 
   5   5  12      520.52      508.15      9.22 o 
   6   5  12      440.32      431.75      8.36 o 
   7   5  12      418.33      407.93      8.21 o 
   8   5  12      403.71      414.67      8.38 o 
   9   5  12       99.94       97.01      3.97 o 
  10   5  12      631.61      646.47     13.11 o 
  11   5  12      490.12      507.95      9.85 o 
  12   5  12      286.60      297.35      8.87 o 
  13   5  12        7.18        6.20      2.54 o 
  14   5  12       47.40       47.45      7.16 o 
   0   6  12      195.98      198.44      9.79 o 
   1   6  12      319.59      311.42      6.91 o 
   2   6  12       57.13       53.25      3.36 o 
   3   6  12      344.51      337.38      8.63 o 
   4   6  12      120.16      131.27      5.28 o 
   5   6  12      673.95      683.15     11.91 o 
   6   6  12      121.15      120.84      4.55 o 
   7   6  12      160.27      157.17      5.17 o 
   8   6  12       85.73       87.10      4.06 o 
   9   6  12       77.53       83.36      4.01 o 
  10   6  12      265.77      270.88      8.77 o 
  11   6  12      461.05      454.02     11.92 o 
  12   6  12       92.15       87.59      6.08 o 
   0   7  12      131.51      131.61      8.82 o 
   1   7  12      262.31      263.21      8.71 o 
   2   7  12       83.86       77.43     13.10 o 
   3   7  12      383.05      377.62      8.43 o 
   4   7  12       79.41       78.35      4.21 o 
   5   7  12       32.64       39.25      3.33 o 
   6   7  12       81.07       85.02      4.19 o 
   7   7  12      130.56      135.67      5.24 o 
   8   7  12      279.27      287.99      7.56 o 
   9   7  12        6.42        7.20      2.88 o 
   0   8  12     1609.13     1661.05     42.32 o 
   1   8  12      145.33      160.36      7.29 o 
   2   8  12       57.74       69.74      9.70 o 
   3   8  12      232.38      252.12     12.76 o 
   2   0  13      699.87      723.46     11.59 o 
   4   0  13     1953.46     1920.27     42.12 o 
   6   0  13     6707.62     6860.34    127.66 o 
   8   0  13      968.71      974.29     23.47 o 
  10   0  13      275.33      266.00     10.24 o 
  12   0  13      476.08      500.45     15.59 o 
  14   0  13      220.52      242.78     10.78 o 
  16   0  13      636.92      609.28     19.35 o 
  18   0  13      632.73      614.45     19.90 o 
   1   1  13      181.44      159.07      3.68 o 
   2   1  13      439.97      422.61      5.36 o 
   3   1  13      492.23      494.37      6.07 o 
   4   1  13      417.40      373.75      5.53 o 
   5   1  13      734.86      740.20     12.70 o 
   6   1  13      723.21      670.50     14.32 o 
   7   1  13      537.64      567.08      8.54 o 
   8   1  13     1438.44     1358.09     21.65 o 
   9   1  13      236.09      232.87      6.56 o 
  10   1  13      425.73      425.82      9.55 o 
  11   1  13      663.25      655.16     19.59 o 
  12   1  13       68.34       68.05      5.71 o 
  13   1  13      350.85      334.38      8.98 o 
  14   1  13      139.33      137.34      5.80 o 
  15   1  13      720.37      689.91     14.58 o 
  16   1  13       39.62       36.92      3.96 o 
  17   1  13      236.04      224.32     12.06 o 
   1   2  13     1107.68     1140.31     12.32 o 
   2   2  13     2078.40     2086.05     20.86 o 
   3   2  13      261.39      306.23      4.90 o 
   4   2  13     3079.34     3277.11     45.62 o 
   5   2  13      432.92      418.14      6.95 o 
   6   2  13      122.00      138.44      4.37 o 
   7   2  13      114.44      112.22      4.56 o 
   8   2  13      896.62      850.88     12.21 o 
   9   2  13      150.13      139.07      3.90 o 
  10   2  13      578.59      559.20     11.75 o 
  11   2  13     1548.98     1471.83     32.88 o 
  12   2  13      910.63      881.32     16.83 o 
  13   2  13      107.06      112.04      5.20 o 
  14   2  13     1163.32     1155.81     20.87 o 
  15   2  13     1069.17     1099.90     20.50 o 
  16   2  13      131.14      122.31      9.16 o 
  17   2  13      351.05      335.35     14.34 o 
   1   3  13      260.63      241.11      4.10 o 
   2   3  13     1594.99     1626.81     17.17 o 
   3   3  13     3220.10     3275.98     38.11 o 
   4   3  13      760.37      675.83     14.60 o 
   5   3  13      689.03      648.93     16.23 o 
   6   3  13      176.12      176.90      4.45 o 
   7   3  13      388.31      360.90      6.90 o 
   8   3  13      460.72      424.16      7.75 o 
   9   3  13      657.34      639.56     10.39 o 
  10   3  13      609.32      598.81      9.97 o 
  11   3  13      107.59      108.21      5.04 o 
  12   3  13       11.42       11.26      2.48 o 
  13   3  13       97.64      104.53      5.24 o 
  14   3  13      754.39      746.70     15.73 o 
  15   3  13      220.65      207.77     11.44 o 
  16   3  13      218.31      229.39     12.16 o 
   1   4  13      310.85      311.35      5.09 o 
   2   4  13      152.25      150.73      4.15 o 
   3   4  13     2631.99     2618.23     31.45 o 
   4   4  13      172.34      175.09      4.60 o 
   5   4  13      165.42      146.97      4.25 o 
   6   4  13      292.47      281.53      6.17 o 
   7   4  13      653.86      635.95     14.54 o 
   8   4  13      104.30       99.32      3.74 o 
   9   4  13     2365.99     2302.66     29.00 o 
  10   4  13      160.18      148.78      4.68 o 
  11   4  13       89.95       91.71      3.81 o 
  12   4  13      156.25      161.94     15.50 o 
  13   4  13      372.71      361.74     10.09 o 
  14   4  13       19.87       22.13      5.70 o 
  15   4  13      147.87      163.53     10.55 o 
   1   5  13      276.55      268.53      6.01 o 
   2   5  13      388.74      384.41      7.58 o 
   3   5  13      982.84      986.86     14.60 o 
   4   5  13     1211.20     1241.62     17.52 o 
   5   5  13      205.51      213.45      5.55 o 
   6   5  13      794.26      763.49     12.44 o 
   7   5  13       90.99       97.90      4.00 o 
   8   5  13      604.41      598.44     10.67 o 
   9   5  13      282.19      296.22      7.08 o 
  10   5  13      165.66      152.17      5.10 o 
  11   5  13       88.60       87.78      4.10 o 
  12   5  13      406.73      410.27     16.60 o 
  13   5  13       95.93       88.38      8.72 o 
   1   6  13      149.11      148.06      6.10 o 
   2   6  13      742.02      731.55     12.17 o 
   3   6  13      173.16      169.54      5.18 o 
   4   6  13      208.10      207.53      6.67 o 
   5   6  13      911.34      894.53     14.39 o 
   6   6  13       12.21        8.95      2.05 o 
   7   6  13      433.23      430.04      8.98 o 
   8   6  13      232.98      239.89      6.59 o 
   9   6  13       37.06       43.40      3.38 o 
  10   6  13       23.30       23.17      2.77 o 
  11   6  13       94.86       96.75      5.55 o 
  12   6  13      171.78      162.64      9.33 o 
   1   7  13      104.62      102.99      5.58 o 
   2   7  13       81.10       74.47      5.40 o 
   3   7  13      100.19      109.01      5.74 o 
   4   7  13      472.73      472.39      9.83 o 
   5   7  13       42.44       43.75      4.10 o 
   6   7  13      463.92      463.32      9.86 o 
   7   7  13      318.95      335.04      8.25 o 
   8   7  13      105.41      108.05      4.84 o 
   1   8  13      172.96      185.48     11.08 o 
   0   0  14      534.13      589.09     14.14 o 
   2   0  14     4162.48     4450.42     60.09 o 
   4   0  14     1082.55      981.74     15.26 o 
   6   0  14       97.54       73.22      4.85 o 
   8   0  14     1416.19     1525.02     33.81 o 
  10   0  14     1746.67     1692.55     38.22 o 
  12   0  14     1402.43     1411.04     33.30 o 
  14   0  14       42.25       36.75      5.50 o 
  16   0  14       63.32       70.04      7.05 o 
   0   1  14     8625.72     9048.99    120.02 o 
   1   1  14      865.47      908.20     10.11 o 
   2   1  14       26.39       27.72      1.38 o 
   3   1  14      893.28      882.44      9.82 o 
   4   1  14     2194.72     2115.60     83.91 o 
   5   1  14      966.96      964.14     15.45 o 
   6   1  14     1144.38     1106.08     14.46 o 
   7   1  14       49.12       52.21      2.32 o 
   8   1  14      364.96      327.62     13.85 o 
   9   1  14      198.26      204.53      6.18 o 
  10   1  14       11.00       14.65      2.40 o 
  11   1  14     1334.46     1304.21     22.20 o 
  12   1  14      914.92      852.54     16.38 o 
  13   1  14      100.97      112.33      5.21 o 
  14   1  14       59.46       61.77      4.61 o 
  15   1  14      104.77      103.96      5.34 o 
  16   1  14      100.79      104.23      5.48 o 
  17   1  14       94.21       97.31      5.55 o 
   0   2  14      168.29      135.08      3.95 o 
   1   2  14      806.46      825.57      9.49 o 
   2   2  14     1660.51     1700.80     17.65 o 
   3   2  14      668.61      617.40      8.54 o 
   4   2  14      258.52      261.90      6.31 o 
   5   2  14     2746.03     2777.82     32.58 o 
   6   2  14     1368.57     1385.95     17.85 o 
   7   2  14      622.68      594.31      9.29 o 
   8   2  14      107.91      107.75      8.15 o 
   9   2  14      252.35      240.89      5.30 o 
  10   2  14     1098.21     1090.32     19.19 o 
  11   2  14       12.26        8.92      2.31 o 
  12   2  14      998.68      983.54     23.25 o 
  13   2  14      149.77      150.86      6.06 o 
  14   2  14      136.86      145.98      6.19 o 
  15   2  14       99.54      103.24      6.96 o 
  16   2  14       74.52       68.57      5.90 o 
  17   2  14      180.33      191.81     11.28 o 
   0   3  14      110.60      112.92      3.90 o 
   1   3  14      420.61      388.87      5.68 o 
   2   3  14       82.97       77.89      2.94 o 
   3   3  14     4458.04     4402.99     50.40 o 
   4   3  14     1360.68     1314.11     17.36 o 
   5   3  14      902.17      923.57     14.55 o 
   6   3  14      234.74      223.16      9.01 o 
   7   3  14      338.73      362.62      6.99 o 
   8   3  14      315.18      326.88      6.65 o 
   9   3  14      657.72      683.80     12.18 o 
  10   3  14      468.54      430.65      8.06 o 
  11   3  14      188.86      183.76      6.62 o 
  12   3  14      299.58      292.87     20.44 o 
  13   3  14       92.16      103.03      6.46 o 
  14   3  14      240.48      238.61     11.42 o 
  15   3  14      207.14      199.13     11.29 o 
  16   3  14        7.92       10.09      5.21 o 
   0   4  14      276.44      270.52      6.73 o 
   1   4  14      379.28      390.51      7.18 o 
   2   4  14      181.75      181.69      4.60 o 
   3   4  14      242.69      246.58      5.57 o 
   4   4  14      271.32      278.55      6.07 o 
   5   4  14      553.43      531.95     11.80 o 
   6   4  14       90.15       85.91      3.60 o 
   7   4  14      172.86      193.22      6.33 o 
   8   4  14      212.17      203.77      5.42 o 
   9   4  14      114.76      122.27      4.25 o 
  10   4  14       56.71       55.27      3.39 o 
  11   4  14       90.36       92.48      4.68 o 
  12   4  14      175.27      174.01      6.85 o 
  13   4  14     1341.53     1305.77     23.88 o 
  14   4  14       65.18       71.29      8.25 o 
  15   4  14      104.67      119.84      9.38 o 
   0   5  14      906.90      891.69     24.42 o 
   1   5  14      384.99      401.03      7.72 o 
   2   5  14      193.44      184.39      5.05 o 
   3   5  14      828.42      815.21     13.40 o 
   4   5  14     1333.40     1306.37     21.22 o 
   5   5  14      390.29      381.48      7.86 o 
   6   5  14       28.01       26.97      2.53 o 
   7   5  14      153.67      151.19      4.90 o 
   8   5  14     1307.12     1289.18     21.07 o 
   9   5  14       33.91       39.96      3.10 o 
  10   5  14      180.44      178.76      5.57 o 
  11   5  14      424.66      425.05      9.01 o 
  12   5  14      358.91      360.10      8.27 o 
  13   5  14       83.25       91.97      9.22 o 
   0   6  14       12.29       11.54      3.49 o 
   1   6  14     1277.37     1289.00     23.41 o 
   2   6  14       59.22       57.48      3.49 o 
   3   6  14      269.55      270.70      6.70 o 
   4   6  14      578.43      585.74     12.06 o 
   5   6  14      306.23      301.26      7.26 o 
   6   6  14       50.42       49.33      3.51 o 
   7   6  14      178.32      180.12      5.68 o 
   8   6  14      646.27      656.30     11.97 o 
   9   6  14      111.07      109.78      4.68 o 
  10   6  14      502.34      491.41     10.14 o 
  11   6  14      291.93      289.64     11.35 o 
   0   7  14     1034.29     1002.45     28.71 o 
   1   7  14       35.00       37.94      4.10 o 
   2   7  14       27.85       34.41      3.87 o 
   3   7  14       50.13       53.24      5.99 o 
   4   7  14       41.42       41.71      3.38 o 
   5   7  14      168.62      176.18      5.79 o 
   6   7  14       94.54      108.97      4.78 o 
   7   7  14      280.59      291.19      7.71 o 
   8   7  14       89.58       96.49      4.68 o 
   2   0  15     1182.04     1273.92     19.16 o 
   4   0  15     1400.11     1308.70     19.68 o 
   6   0  15     9954.38    10032.47    188.37 o 
   8   0  15     2540.41     2565.21     52.95 o 
  10   0  15      584.63      542.22     16.25 o 
  12   0  15     1023.16     1068.47     26.90 o 
  14   0  15      204.17      222.57     10.56 o 
  16   0  15       21.32       36.95      5.62 o 
   1   1  15      615.53      671.33      7.96 o 
   2   1  15     2215.34     2285.41     23.01 o 
   3   1  15     1702.78     1663.86     24.76 o 
   4   1  15       63.96       65.10      3.28 o 
   5   1  15     1036.75     1020.53     13.52 o 
   6   1  15      129.82      132.44      4.54 o 
   7   1  15       94.30       79.20      2.78 o 
   8   1  15      385.63      372.70      8.67 o 
   9   1  15     1243.19     1292.52     22.64 o 
  10   1  15      163.99      164.17      5.73 o 
  11   1  15      288.86      279.25     10.41 o 
  12   1  15       11.88       11.30      2.53 o 
  13   1  15      172.25      168.75      6.32 o 
  14   1  15      592.03      585.26     13.05 o 
  15   1  15       89.83       85.94      5.17 o 
  16   1  15      107.68      112.73      8.00 o 
  17   1  15      282.13      287.86      9.13 o 
   1   2  15     2681.63     2754.13     27.50 o 
   2   2  15      186.32      178.03      3.31 o 
   3   2  15      376.71      359.47      6.35 o 
   4   2  15     2580.41     2538.98     30.46 o 
   5   2  15     2077.41     2106.86     25.59 o 
   6   2  15     1316.89     1385.06     17.86 o 
   7   2  15     1375.49     1350.80     17.74 o 
   8   2  15       52.10       46.41      2.56 o 
   9   2  15      253.87      240.37      6.99 o 
  10   2  15      395.27      376.46      9.41 o 
  11   2  15      132.62      125.23      5.40 o 
  12   2  15      211.42      191.27      6.76 o 
  13   2  15      275.27      271.85     12.62 o 
  14   2  15      117.47      110.20      5.49 o 
  15   2  15       73.91       68.63      5.14 o 
  16   2  15      387.86      394.35     11.65 o 
   1   3  15     1785.31     1778.69     18.99 o 
   2   3  15      372.84      370.75      6.73 o 
   3   3  15      874.73      835.39     12.12 o 
   4   3  15       28.43       22.29      1.99 o 
   5   3  15     1366.73     1399.24     18.48 o 
   6   3  15     2408.22     2450.30     29.82 o 
   7   3  15      349.95      338.44      6.79 o 
   8   3  15       96.95       94.23      3.77 o 
   9   3  15        6.92        5.04      1.50 o 
  10   3  15       87.79       96.41      4.84 o 
  11   3  15       95.50       93.38      5.04 o 
  12   3  15      315.51      320.83     10.14 o 
  13   3  15      243.25      235.46      7.95 o 
  14   3  15      481.04      460.35     11.80 o 
  15   3  15      225.19      219.42      8.01 o 
  16   3  15       64.58       70.96      8.19 o 
   1   4  15      258.26      254.72      5.57 o 
   2   4  15      191.30      197.80      4.93 o 
   3   4  15      594.15      587.69     13.48 o 
   4   4  15      180.34      177.94      4.84 o 
   5   4  15      538.47      546.69      9.48 o 
   6   4  15       38.56       35.01      2.99 o 
   7   4  15      206.96      225.15      5.70 o 
   8   4  15       79.47       75.94      3.47 o 
   9   4  15      750.12      730.04     12.06 o 
  10   4  15       90.25       82.00      3.76 o 
  11   4  15      433.87      441.31     11.26 o 
  12   4  15        8.87       10.14      2.72 o 
  13   4  15      208.84      199.74      7.51 o 
  14   4  15      136.05      129.82      9.61 o 
   1   5  15      910.67      909.70     21.17 o 
   2   5  15      987.47      980.96     14.58 o 
   3   5  15       92.79       95.81      3.82 o 
   4   5  15     1183.37     1180.50     16.99 o 
   5   5  15      703.36      699.06     11.69 o 
   6   5  15     1094.24     1084.44     16.24 o 
   7   5  15       13.66       14.44      2.16 o 
   8   5  15       84.31       85.54      3.91 o 
   9   5  15      134.32      142.75      4.93 o 
  10   5  15      358.58      368.96      9.35 o 
  11   5  15      100.58      100.13      4.44 o 
  12   5  15      169.36      169.33      7.24 o 
  13   5  15        1.03        3.55      4.42 o 
   1   6  15     1027.40     1018.45     19.84 o 
   2   6  15      228.45      212.46     10.72 o 
   3   6  15       73.14       76.74      4.34 o 
   4   6  15       83.20       80.95      5.87 o 
   5   6  15      415.69      433.73      9.01 o 
   6   6  15      432.14      402.48      8.79 o 
   7   6  15      599.92      620.30     12.42 o 
   8   6  15       36.61       39.91      3.32 o 
   9   6  15       68.23       74.50      4.45 o 
  10   6  15       27.72       28.34      3.04 o 
  11   6  15      345.54      362.45     10.61 o 
   1   7  15       24.41       22.21      3.29 o 
   2   7  15      102.23       95.85      5.61 o 
   3   7  15      193.03      199.21     10.38 o 
   4   7  15       16.12       16.47      3.91 o 
   5   7  15      206.95      203.45     12.88 o 
   6   7  15      185.42      182.43      7.89 o 
   7   7  15      175.68      167.74      5.83 o 
   0   0  16     4435.55     4808.72     92.33 o 
   2   0  16     2430.62     2579.16     36.42 o 
   4   0  16     4110.47     4072.40     56.07 o 
   6   0  16      463.71      516.23     14.80 o 
   8   0  16      463.89      509.00     15.04 o 
  10   0  16      171.84      184.62      8.69 o 
  12   0  16     1995.79     1993.42     45.18 o 
  14   0  16     2040.94     1963.16     45.51 o 
  16   0  16       48.60       56.75      6.79 o 
   0   1  16      823.34      828.53     13.54 o 
   1   1  16      460.65      447.86      5.95 o 
   2   1  16      381.79      382.30      5.31 o 
   3   1  16     1371.18     1358.11     14.57 o 
   4   1  16      540.70      526.58      8.07 o 
   5   1  16     1228.59     1227.32     16.15 o 
   6   1  16      237.78      243.65      4.97 o 
   7   1  16      266.07      260.22      8.71 o 
   8   1  16     2246.39     2241.63     33.65 o 
   9   1  16      464.56      459.70     13.25 o 
  10   1  16       27.37       35.63      3.36 o 
  11   1  16      361.94      375.07     10.81 o 
  12   1  16      159.32      163.62     13.88 o 
  13   1  16     1234.68     1202.11     21.52 o 
  14   1  16       89.24       88.75      5.02 o 
  15   1  16      707.75      702.28     17.49 o 
  16   1  16      302.48      266.38      8.73 o 
  17   1  16       22.38       21.81      6.05 o 
   0   2  16     4889.52     4824.79     65.93 o 
   1   2  16     1286.74     1304.19     14.27 o 
   2   2  16      242.40      236.78      4.01 o 
   3   2  16      476.21      472.60      7.72 o 
   4   2  16      150.32      144.13      3.83 o 
   5   2  16       34.52       35.03      2.94 o 
   6   2  16     1357.37     1409.28     18.24 o 
   7   2  16      904.83      896.82     12.83 o 
   8   2  16      156.22      123.34      3.80 o 
   9   2  16      359.37      357.30     12.98 o 
  10   2  16      521.29      514.98     17.43 o 
  11   2  16        4.73       10.06      4.39 o 
  12   2  16      371.18      353.62      9.56 o 
  13   2  16      232.47      224.14      7.74 o 
  14   2  16      106.43      104.02      5.52 o 
  15   2  16        7.43        6.22      3.69 o 
  16   2  16      191.43      208.71      7.98 o 
   0   3  16     2874.29     2857.52     41.15 o 
   1   3  16     1342.13     1328.02     14.69 o 
   2   3  16     1059.37     1095.56     14.94 o 
   3   3  16      558.57      602.56      9.72 o 
   4   3  16      191.85      199.22      4.86 o 
   5   3  16      454.77      455.20     10.23 o 
   6   3  16      245.20      228.15      5.44 o 
   7   3  16      319.72      306.05      6.45 o 
   8   3  16      129.61      134.37      4.22 o 
   9   3  16      367.72      375.33      7.50 o 
  10   3  16     1363.69     1285.44     22.82 o 
  11   3  16      531.61      508.00     14.38 o 
  12   3  16      606.68      608.34     13.71 o 
  13   3  16      107.81      107.30      5.62 o 
  14   3  16        8.19       15.40      3.05 o 
  15   3  16      613.16      620.70     14.51 o 
   0   4  16      138.61      133.37      7.28 o 
   1   4  16      423.50      412.49      7.62 o 
   2   4  16       93.22       96.15      3.51 o 
   3   4  16      200.80      195.16      5.05 o 
   4   4  16      329.06      330.87      6.93 o 
   5   4  16      384.39      399.29      7.84 o 
   6   4  16       71.22       71.48      3.28 o 
   7   4  16      878.75      852.42     13.41 o 
   8   4  16      286.30      274.43      6.55 o 
   9   4  16      250.88      264.76      8.05 o 
  10   4  16       17.81       20.40      2.42 o 
  11   4  16      658.78      682.06     14.86 o 
  12   4  16      108.43      112.42      5.94 o 
  13   4  16      701.21      712.20     15.80 o 
  14   4  16      152.35      150.24      6.96 o 
   0   5  16     1897.17     1921.76     44.04 o 
   1   5  16      254.13      245.78      7.73 o 
   2   5  16      381.13      372.59      8.72 o 
   3   5  16      652.81      655.10     11.18 o 
   4   5  16      235.10      229.18      6.04 o 
   5   5  16      275.12      278.33      7.49 o 
   6   5  16       61.69       70.39      4.65 o 
   7   5  16      248.45      239.62      6.33 o 
   8   5  16       57.07       62.77      4.11 o 
   9   5  16      177.89      181.66      5.69 o 
  10   5  16      151.20      146.27      5.23 o 
  11   5  16       85.87       80.43      4.13 o 
  12   5  16      289.65      313.90      9.91 o 
   0   6  16      685.01      658.75     21.19 o 
   1   6  16      173.46      185.88      7.15 o 
   2   6  16       64.54       65.11      5.38 o 
   3   6  16      603.49      573.18     13.71 o 
   4   6  16      205.62      221.28      6.21 o 
   5   6  16      534.94      519.16     10.24 o 
   6   6  16      195.35      204.48      6.15 o 
   7   6  16      433.97      427.69      9.22 o 
   8   6  16       80.83       82.71      4.49 o 
   9   6  16       44.92       48.74      3.74 o 
  10   6  16        9.09        9.71      2.36 o 
   0   7  16      168.06      161.33      9.99 o 
   1   7  16        4.95        6.40      2.52 o 
   2   7  16      248.29      255.94     10.13 o 
   3   7  16       42.05       41.36      4.40 o 
   4   7  16      161.81      166.26      7.48 o 
   5   7  16      186.82      197.46      7.93 o 
   6   7  16       50.51       52.09      3.97 o 
   2   0  17     4614.99     4552.72     62.15 o 
   4   0  17     1840.91     1838.74     27.17 o 
   6   0  17      139.84      123.80      6.62 o 
   8   0  17     1009.53     1024.00     25.10 o 
  10   0  17     1193.85     1209.32     29.51 o 
  12   0  17       96.48      101.66      7.08 o 
  14   0  17     3059.45     2891.64     63.12 o 
  16   0  17      596.57      616.12     20.25 o 
   1   1  17      277.22      266.19      4.25 o 
   2   1  17      832.51      809.18      9.53 o 
   3   1  17       26.43       26.74      1.43 o 
   4   1  17       26.12       28.65      1.95 o 
   5   1  17     1083.02     1087.76     14.45 o 
   6   1  17      622.49      648.92      9.75 o 
   7   1  17      956.17      938.92     16.65 o 
   8   1  17      234.23      241.82      8.20 o 
   9   1  17      123.03      121.02      6.13 o 
  10   1  17      239.84      230.92      7.10 o 
  11   1  17      338.80      324.51      8.84 o 
  12   1  17      164.31      164.73      7.44 o 
  13   1  17      239.34      241.74     12.06 o 
  14   1  17       30.96       33.80      3.88 o 
  15   1  17      264.98      241.30      8.28 o 
  16   1  17       15.99       15.22      3.38 o 
   1   2  17      547.12      543.01      7.13 o 
   2   2  17      103.35      104.96      3.23 o 
   3   2  17     1610.57     1583.10     20.09 o 
   4   2  17      504.72      485.32      8.09 o 
   5   2  17       27.26       33.19      2.27 o 
   6   2  17     3835.16     3651.54     44.73 o 
   7   2  17      845.03      819.77     12.10 o 
   8   2  17        4.74        1.83      1.92 o 
   9   2  17     1379.02     1359.28     22.86 o 
  10   2  17       89.93       91.20      4.80 o 
  11   2  17       18.86       18.55      3.81 o 
  12   2  17      258.82      273.31      8.46 o 
  13   2  17      378.85      374.26     10.28 o 
  14   2  17      114.64      130.35      6.17 o 
  15   2  17      103.86      113.07      9.38 o 
  16   2  17       91.53      102.18      5.88 o 
   1   3  17      517.26      507.18      8.46 o 
   2   3  17      201.47      199.17      4.81 o 
   3   3  17       69.32       66.47      2.93 o 
   4   3  17     1387.59     1307.50     17.53 o 
   5   3  17      984.87      954.06     13.88 o 
   6   3  17      167.94      170.55      4.71 o 
   7   3  17      425.77      417.49      7.87 o 
   8   3  17      197.78      211.30      5.41 o 
   9   3  17      115.58      117.10      5.47 o 
  10   3  17      175.62      181.03      6.63 o 
  11   3  17      994.81      978.20     24.59 o 
  12   3  17       35.50       25.43      3.52 o 
  13   3  17      361.49      389.07     10.83 o 
  14   3  17      168.23      171.46      7.13 o 
  15   3  17      692.52      715.96     29.65 o 
   1   4  17      541.06      528.94      9.14 o 
   2   4  17      295.15      294.87      9.96 o 
   3   4  17      249.93      232.24      5.65 o 
   4   4  17       93.04       87.93      3.50 o 
   5   4  17      839.56      816.13     12.75 o 
   6   4  17      208.82      221.63      5.75 o 
   7   4  17      498.03      483.29     12.59 o 
   8   4  17       47.36       44.08      3.41 o 
   9   4  17       66.71       64.84      3.58 o 
  10   4  17      194.62      203.91     13.02 o 
  11   4  17      596.90      577.07     13.48 o 
  12   4  17       41.76       44.21      4.38 o 
  13   4  17      474.41      467.64     14.39 o 
  14   4  17       86.24       81.81      7.26 o 
   1   5  17       25.32       27.90      4.05 o 
   2   5  17      977.41      951.04     18.45 o 
   3   5  17      105.14      113.89      4.31 o 
   4   5  17     2399.93     2334.49     30.00 o 
   5   5  17      168.78      158.20      5.06 o 
   6   5  17      464.13      478.30     11.52 o 
   7   5  17       87.60       96.06      4.22 o 
   8   5  17      147.41      154.26      5.22 o 
   9   5  17      154.98      158.47      5.35 o 
  10   5  17      655.80      672.52     12.14 o 
  11   5  17      156.64      168.91      7.21 o 
  12   5  17      125.12      128.47      6.68 o 
   1   6  17       84.50       92.58      9.02 o 
   2   6  17      296.54      270.78     13.92 o 
   3   6  17      862.30      863.80     24.95 o 
   4   6  17      175.66      173.47      5.53 o 
   5   6  17      627.57      634.17     11.73 o 
   6   6  17      264.82      258.27      7.02 o 
   7   6  17       24.56       22.20      2.80 o 
   8   6  17       43.25       45.11      3.56 o 
   9   6  17      511.96      531.94     10.86 o 
  10   6  17        8.35        7.55      2.24 o 
   1   7  17      478.71      510.09     13.44 o 
   2   7  17       39.23       43.82      4.45 o 
   3   7  17       20.73       22.72      3.62 o 
   4   7  17      113.08      114.11      6.18 o 
   5   7  17      144.26      146.28      6.91 o 
   6   7  17       62.49       62.03      5.17 o 
   0   0  18      554.28      495.74     13.06 o 
   2   0  18     1109.71     1112.93     18.02 o 
   4   0  18       16.05       15.73      1.74 o 
   6   0  18     4994.88     4777.79     94.57 o 
   8   0  18      435.54      443.01     14.37 o 
  10   0  18       11.07       16.27      3.83 o 
  12   0  18     1196.76     1211.17     30.76 o 
  14   0  18       23.65       20.90      4.68 o 
  16   0  18      552.22      536.92     18.87 o 
   0   1  18      478.80      476.42      9.05 o 
   1   1  18      566.68      569.03      7.30 o 
   2   1  18      451.24      463.42      6.28 o 
   3   1  18      456.48      457.92      7.44 o 
   4   1  18     1833.27     1787.66     22.06 o 
   5   1  18      486.40      483.05      7.92 o 
   6   1  18       31.51       29.91      2.92 o 
   7   1  18      291.10      287.44      7.62 o 
   8   1  18      318.09      300.63      9.96 o 
   9   1  18      800.58      781.01     15.10 o 
  10   1  18      767.54      746.55     14.91 o 
  11   1  18      168.55      179.41      6.49 o 
  12   1  18      528.37      501.89     12.86 o 
  13   1  18      200.52      183.26      8.21 o 
  14   1  18      537.11      527.15     12.72 o 
  15   1  18      106.36      117.66      6.09 o 
  16   1  18      180.53      175.55      7.20 o 
   0   2  18     1926.51     1950.96     28.80 o 
   1   2  18       94.60       85.04      2.47 o 
   2   2  18      234.09      221.29      4.90 o 
   3   2  18      505.92      494.87      8.22 o 
   4   2  18     1097.17     1094.16     14.96 o 
   5   2  18      713.69      703.08     14.69 o 
   6   2  18      289.28      257.26      5.63 o 
   7   2  18        6.69       10.61      2.05 o 
   8   2  18     1676.82     1628.21     26.43 o 
   9   2  18      173.67      153.83      9.19 o 
  10   2  18       35.23       38.39      3.67 o 
  11   2  18       97.24      107.76      5.43 o 
  12   2  18      203.46      196.63      7.18 o 
  13   2  18     1201.00     1164.80     22.10 o 
  14   2  18      137.33      143.66      7.00 o 
  15   2  18      170.16      161.57      7.04 o 
   0   3  18      448.82      466.10      9.59 o 
   1   3  18      757.79      760.95     12.89 o 
   2   3  18      151.72      142.48      5.78 o 
   3   3  18       87.66      100.23      3.54 o 
   4   3  18      315.74      321.33      6.61 o 
   5   3  18     1403.52     1398.28     18.83 o 
   6   3  18      109.51      116.08      5.76 o 
   7   3  18      771.66      750.74     11.95 o 
   8   3  18       93.50       89.75      3.60 o 
   9   3  18      413.00      388.35      9.99 o 
  10   3  18      322.30      282.20      8.57 o 
  11   3  18      613.17      579.52     13.29 o 
  12   3  18      308.70      310.58     10.13 o 
  13   3  18      995.58      992.18     19.73 o 
  14   3  18      240.86      240.88      8.69 o 
  15   3  18       39.72       30.18      5.44 o 
   0   4  18      361.36      342.86     12.85 o 
   1   4  18      358.79      368.43     12.05 o 
   2   4  18       48.54       53.41      3.04 o 
   3   4  18     1462.69     1412.72     19.36 o 
   4   4  18      268.99      266.27      6.25 o 
   5   4  18      156.72      148.13      4.59 o 
   6   4  18       90.60       90.60      3.84 o 
   7   4  18      134.67      127.83      4.49 o 
   8   4  18      173.80      175.99      5.26 o 
   9   4  18      326.04      315.75      8.54 o 
  10   4  18      122.84      127.28     14.07 o 
  11   4  18      251.21      244.82      8.45 o 
  12   4  18      187.16      196.26      7.65 o 
  13   4  18       52.26       64.30      5.32 o 
   0   5  18      622.58      609.56     19.60 o 
   1   5  18      110.10      111.75      5.39 o 
   2   5  18     1053.15     1049.20     30.74 o 
   3   5  18      618.60      626.18     13.27 o 
   4   5  18       14.80       15.81      2.71 o 
   5   5  18      162.01      166.61      5.28 o 
   6   5  18      121.03      124.38      4.66 o 
   7   5  18      349.19      369.25      8.51 o 
   8   5  18       36.49       33.70      3.02 o 
   9   5  18       38.13       36.04      3.21 o 
  10   5  18      885.72      901.10     15.00 o 
  11   5  18      190.09      194.69      7.85 o 
  12   5  18      554.18      564.04     19.92 o 
   0   6  18      857.43      866.37     25.63 o 
   1   6  18      584.87      589.80     14.13 o 
   2   6  18      171.06      164.20     11.34 o 
   3   6  18      306.50      317.92      9.83 o 
   4   6  18      176.38      175.93      7.12 o 
   5   6  18      207.33      209.79      6.29 o 
   6   6  18      390.50      387.27      9.91 o 
   7   6  18       65.21       58.07      4.00 o 
   8   6  18      281.80      284.23      7.64 o 
   9   6  18      270.83      279.29      8.60 o 
   0   7  18       33.83       32.69      5.79 o 
   1   7  18       43.23       40.31      4.40 o 
   2   7  18      232.11      241.18      9.70 o 
   3   7  18       85.45       97.14      6.19 o 
   4   7  18      406.25      430.20     12.25 o 
   2   0  19     1897.73     1959.57     28.84 o 
   4   0  19     4100.67     4077.59     81.38 o 
   6   0  19     1064.43     1072.75     25.89 o 
   8   0  19      169.18      154.57      8.07 o 
  10   0  19     1040.23     1004.54     26.28 o 
  12   0  19      119.26      124.24      8.03 o 
  14   0  19      326.69      312.60     13.47 o 
  16   0  19      911.90      969.72     27.74 o 
   1   1  19     1073.84     1069.42     12.21 o 
   2   1  19        9.75        9.15      1.10 o 
   3   1  19      499.30      496.00     11.63 o 
   4   1  19       74.45       70.71      2.75 o 
   5   1  19      788.51      761.79     15.69 o 
   6   1  19      451.28      404.85      9.35 o 
   7   1  19      253.02      262.51      7.33 o 
   8   1  19       70.87       83.01      7.27 o 
   9   1  19      412.51      383.19     14.41 o 
  10   1  19      235.49      256.05      7.79 o 
  11   1  19      234.67      228.15      7.46 o 
  12   1  19       17.72       17.04      3.00 o 
  13   1  19       56.50       60.87      4.81 o 
  14   1  19      145.54      142.96      9.42 o 
  15   1  19      115.94      118.42      6.14 o 
   1   2  19      924.68      912.48     10.84 o 
   2   2  19     3494.04     3416.39     39.70 o 
   3   2  19      165.30      172.35      4.38 o 
   4   2  19      264.46      268.30      5.70 o 
   5   2  19      889.85      913.63     13.19 o 
   6   2  19      370.86      354.25      8.54 o 
   7   2  19      335.91      345.33      8.82 o 
   8   2  19      552.26      535.70     11.89 o 
   9   2  19       99.45      106.84      5.10 o 
  10   2  19      160.80      154.63      8.16 o 
  11   2  19      483.00      493.26     11.89 o 
  12   2  19      491.21      508.20     12.32 o 
  13   2  19       48.43       46.47      4.42 o 
  14   2  19      560.43      535.33     13.22 o 
  15   2  19       48.38       47.93      4.76 o 
   1   3  19      621.98      617.98     10.42 o 
   2   3  19       75.88       80.74      3.22 o 
   3   3  19      190.40      184.74      4.84 o 
   4   3  19      516.00      541.63     12.87 o 
   5   3  19      590.24      597.68     10.06 o 
   6   3  19      694.73      689.72     11.20 o 
   7   3  19     1552.82     1504.78     20.69 o 
   8   3  19      645.09      609.77     13.28 o 
   9   3  19       18.13       19.32      4.30 o 
  10   3  19      127.69      124.29      5.76 o 
  11   3  19       91.84       85.34      6.59 o 
  12   3  19      354.47      344.33     10.19 o 
  13   3  19       28.52       24.66      3.80 o 
  14   3  19      321.63      293.60      9.74 o 
   1   4  19     1364.23     1407.09     24.08 o 
   2   4  19       39.75       35.99      2.68 o 
   3   4  19     1035.48     1036.49     15.28 o 
   4   4  19      223.77      218.57      5.67 o 
   5   4  19      215.92      210.07      5.72 o 
   6   4  19      237.32      241.89      6.14 o 
   7   4  19      968.14      951.71     14.67 o 
   8   4  19       36.79       35.61      2.96 o 
   9   4  19      839.36      835.06     17.14 o 
  10   4  19       53.06       51.01      4.60 o 
  11   4  19       10.00       12.50      3.16 o 
  12   4  19        5.82        7.88      3.58 o 
  13   4  19      151.90      167.56      7.34 o 
   1   5  19      550.28      547.65     12.97 o 
   2   5  19      313.16      320.60      9.42 o 
   3   5  19       30.41       33.38      6.85 o 
   4   5  19      184.11      179.69      5.49 o 
   5   5  19       20.92       19.26      2.42 o 
   6   5  19     1359.89     1314.71     19.36 o 
   7   5  19      308.65      309.26      7.58 o 
   8   5  19      143.14      140.28      5.10 o 
   9   5  19       75.06       75.79      4.36 o 
  10   5  19       32.95       41.37      4.45 o 
  11   5  19       51.15       54.39      5.06 o 
   1   6  19      195.94      200.63      7.80 o 
   2   6  19       90.80       74.42      5.42 o 
   3   6  19       28.24       22.59      3.33 o 
   4   6  19        3.98       -0.07      2.25 o 
   5   6  19      499.48      504.99     15.56 o 
   6   6  19       31.11       36.68      3.33 o 
   7   6  19      307.83      310.99      8.00 o 
   8   6  19       60.17       61.66      4.21 o 
   1   7  19      234.15      254.99      9.30 o 
   0   0  20       13.48       20.86      2.94 o 
   2   0  20     1364.47     1367.06     21.12 o 
   4   0  20      108.14      112.53      6.17 o 
   6   0  20      327.96      289.95     10.69 o 
   8   0  20       32.70       33.57      4.63 o 
  10   0  20     1567.37     1568.93     37.21 o 
  12   0  20       11.73       12.64      4.09 o 
  14   0  20      510.45      454.51     16.99 o 
   0   1  20     4226.69     4357.84     60.86 o 
   1   1  20      884.32      877.08     10.51 o 
   2   1  20      298.26      301.66      4.91 o 
   3   1  20      648.26      642.39      9.82 o 
   4   1  20      655.16      640.41      9.89 o 
   5   1  20      787.92      764.97     14.37 o 
   6   1  20     1305.99     1291.54     27.78 o 
   7   1  20      998.70      975.76     17.78 o 
   8   1  20      942.90      907.87     17.19 o 
   9   1  20      141.48      142.97      5.79 o 
  10   1  20      298.75      300.32      9.71 o 
  11   1  20      849.93      848.02     22.34 o 
  12   1  20      382.30      342.10      9.79 o 
  13   1  20       67.90       74.87      5.03 o 
  14   1  20       59.11       50.74      4.67 o 
  15   1  20      351.26      349.53     10.52 o 
   0   2  20     1406.92     1413.04     22.13 o 
   1   2  20       16.54       18.10      1.83 o 
   2   2  20      787.06      781.78     11.54 o 
   3   2  20      108.90      103.34      3.48 o 
   4   2  20      402.76      428.27      7.73 o 
   5   2  20      384.57      397.19      7.47 o 
   6   2  20       69.07       61.21      2.88 o 
   7   2  20      214.71      212.57      6.86 o 
   8   2  20       11.14       13.24      2.56 o 
   9   2  20      454.70      460.28     11.19 o 
  10   2  20      336.82      336.32      9.51 o 
  11   2  20       69.97       67.55      4.95 o 
  12   2  20       51.30       44.18      4.28 o 
  13   2  20      290.38      292.24      9.21 o 
  14   2  20       11.49       14.94      3.21 o 
  15   2  20       21.00       14.87      4.68 o 
   0   3  20      862.89      925.43     24.10 o 
   1   3  20      686.97      680.60     10.75 o 
   2   3  20       25.76       25.64      2.23 o 
   3   3  20     1022.23     1049.57     15.01 o 
   4   3  20      343.97      349.83      7.13 o 
   5   3  20       55.62       57.89      4.03 o 
   6   3  20      135.76      139.30      4.50 o 
   7   3  20     1739.25     1666.28     22.23 o 
   8   3  20     1713.72     1671.68     53.43 o 
   9   3  20      454.60      432.79     15.33 o 
  10   3  20       89.99      100.58      5.36 o 
  11   3  20       45.46       47.73      4.50 o 
  12   3  20      410.61      422.07     11.51 o 
  13   3  20      287.94      308.46      9.82 o 
  14   3  20      228.57      217.35     11.69 o 
   0   4  20      867.22      860.32     24.00 o 
   1   4  20     1331.22     1274.58     29.67 o 
   2   4  20       45.61       48.58      3.91 o 
   3   4  20        6.12        5.39      2.15 o 
   4   4  20      209.53      210.49      5.64 o 
   5   4  20      104.33      101.45      4.07 o 
   6   4  20       39.16       36.70      2.95 o 
   7   4  20      696.84      704.61     12.05 o 
   8   4  20      148.98      151.35      6.32 o 
   9   4  20       14.71       10.55      2.95 o 
  10   4  20      190.82      193.86      7.51 o 
  11   4  20       50.35       62.69      5.25 o 
  12   4  20      182.49      187.27      7.75 o 
   0   5  20      158.24      149.38      9.12 o 
   1   5  20      677.91      678.77     27.27 o 
   2   5  20       86.05       96.98      5.28 o 
   3   5  20      118.20      122.35      6.45 o 
   4   5  20      209.38      207.62      5.95 o 
   5   5  20       16.46       15.43      2.33 o 
   6   5  20       34.77       36.32      3.10 o 
   7   5  20      454.40      452.18      9.54 o 
   8   5  20      651.45      653.83     12.06 o 
   9   5  20        5.55        4.22      2.08 o 
  10   5  20      110.91      106.10      5.96 o 
   0   6  20      172.24      173.31     10.30 o 
   1   6  20      189.62      196.20      7.75 o 
   2   6  20       23.38       25.33      6.22 o 
   3   6  20      377.58      350.94     10.73 o 
   4   6  20      204.96      203.08      7.95 o 
   5   6  20      142.99      151.32      6.85 o 
   6   6  20       79.17       74.89      4.35 o 
   7   6  20       88.69       89.13      4.61 o 
   2   0  21     2673.74     2739.43     50.77 o 
   4   0  21     1550.23     1579.27     35.39 o 
   6   0  21      728.42      708.87     19.69 o 
   8   0  21     1787.79     1762.02     40.56 o 
  10   0  21      350.30      337.68     13.14 o 
  12   0  21      455.28      447.60     16.26 o 
  14   0  21       82.21       91.76      7.59 o 
   1   1  21      268.42      258.12      4.55 o 
   2   1  21     2383.83     2376.19     28.44 o 
   3   1  21      904.15      903.24     12.82 o 
   4   1  21      236.50      252.86      5.44 o 
   5   1  21       76.11       68.95      3.89 o 
   6   1  21      355.16      335.52     21.98 o 
   7   1  21      103.93      102.55      4.79 o 
   8   1  21       35.90       37.54      4.04 o 
   9   1  21     1139.18     1088.60     20.20 o 
  10   1  21       50.79       55.65      4.38 o 
  11   1  21      437.65      437.68     11.20 o 
  12   1  21       39.15       35.86      3.97 o 
  13   1  21        3.71        5.26      2.61 o 
  14   1  21        7.08        8.90      2.97 o 
  15   1  21      344.65      336.14     14.59 o 
   1   2  21      317.12      315.51      6.29 o 
   2   2  21     1289.67     1267.86     17.06 o 
   3   2  21       50.64       44.15      2.68 o 
   4   2  21      367.67      374.02      7.18 o 
   5   2  21      757.98      746.44     11.63 o 
   6   2  21       73.23       67.91      4.06 o 
   7   2  21      612.43      617.71     13.06 o 
   8   2  21       26.87       28.03      3.35 o 
   9   2  21      268.63      271.34      8.24 o 
  10   2  21      746.89      729.42     15.43 o 
  11   2  21      411.38      405.92     10.89 o 
  12   2  21        3.78        1.92      2.29 o 
  13   2  21      333.20      349.26     21.83 o 
  14   2  21      440.79      459.49     12.29 o 
   1   3  21       45.73       46.11      3.66 o 
   2   3  21      126.57      126.33      7.58 o 
   3   3  21       18.75       20.50      2.16 o 
   4   3  21      830.16      774.78     12.21 o 
   5   3  21      677.95      665.00     11.06 o 
   6   3  21      504.47      497.72      9.23 o 
   7   3  21      190.67      194.05      6.97 o 
   8   3  21        8.81       11.95      2.68 o 
   9   3  21       14.20       11.82      2.81 o 
  10   3  21       31.73       30.35      6.43 o 
  11   3  21      112.86      107.31      5.72 o 
  12   3  21      266.56      272.49     18.55 o 
  13   3  21      196.05      207.83      9.16 o 
   1   4  21      611.35      605.66     19.91 o 
   2   4  21      238.69      234.25      7.62 o 
   3   4  21      455.26      438.58      8.65 o 
   4   4  21       35.43       35.87      2.90 o 
   5   4  21      422.25      431.34      8.73 o 
   6   4  21      219.65      200.53      6.22 o 
   7   4  21      408.88      404.56      8.57 o 
   8   4  21      222.83      243.64     12.88 o 
   9   4  21      603.36      611.93     14.28 o 
  10   4  21       14.71       13.14      3.09 o 
  11   4  21      144.04      152.91      7.07 o 
  12   4  21      127.49      131.11      6.67 o 
   1   5  21       20.56       23.17      3.30 o 
   2   5  21      839.04      838.04     17.54 o 
   3   5  21       71.58       78.69      5.08 o 
   4   5  21        6.68        5.16      3.69 o 
   5   5  21       45.40       49.24      3.77 o 
   6   5  21      651.84      643.16     11.87 o 
   7   5  21      195.85      200.08      6.17 o 
   8   5  21        4.19        3.53      2.05 o 
   9   5  21       85.05       80.79      8.21 o 
  10   5  21       18.50       19.85      7.48 o 
   1   6  21      578.22      586.69     14.62 o 
   2   6  21      774.63      783.75     19.13 o 
   3   6  21      176.82      186.97      7.70 o 
   4   6  21      168.29      181.70      7.58 o 
   5   6  21      217.77      223.80      8.44 o 
   6   6  21      274.22      277.87      9.50 o 
   0   0  22     1073.79     1127.50     26.16 o 
   2   0  22       70.34       80.94      4.73 o 
   4   0  22       62.48       59.08      4.91 o 
   6   0  22       96.10      101.96      6.48 o 
   8   0  22     1651.62     1546.79     37.20 o 
  10   0  22      756.72      791.17     22.56 o 
  12   0  22      142.38      128.71      8.46 o 
  14   0  22      279.37      286.48     13.48 o 
   0   1  22      350.83      366.91      8.15 o 
   1   1  22      540.81      546.02      7.57 o 
   2   1  22       12.17       15.28      1.74 o 
   3   1  22      479.75      485.69      8.31 o 
   4   1  22     2613.95     2559.55     38.59 o 
   5   1  22      266.09      268.86      9.35 o 
   6   1  22       32.28       28.44      3.03 o 
   7   1  22      450.94      435.19     10.49 o 
   8   1  22      527.01      503.98     12.54 o 
   9   1  22      624.53      604.61     13.48 o 
  10   1  22       26.07       25.94      3.31 o 
  11   1  22        2.67        8.31      2.67 o 
  12   1  22      234.17      217.77      7.89 o 
  13   1  22      189.65      196.55      7.67 o 
  14   1  22      247.02      266.81      9.12 o 
   0   2  22     1113.28     1115.26     26.89 o 
   1   2  22      267.57      278.15      5.90 o 
   2   2  22      350.94      365.50     11.22 o 
   3   2  22      766.94      744.09     16.04 o 
   4   2  22       36.41       39.10      2.65 o 
   5   2  22      423.79      409.01      7.83 o 
   6   2  22      196.72      200.27     13.12 o 
   7   2  22       80.45       86.17      7.18 o 
   8   2  22       19.83       16.74      2.96 o 
   9   2  22        5.80        5.43      2.37 o 
  10   2  22      611.30      622.80     31.59 o 
  11   2  22      152.97      140.84      6.29 o 
  12   2  22      514.37      503.33     12.84 o 
  13   2  22      567.25      604.22     14.47 o 
   0   3  22      138.07      142.74      7.76 o 
   1   3  22      177.93      173.16      6.10 o 
   2   3  22      242.09      251.08      5.87 o 
   3   3  22      189.85      194.10      5.18 o 
   4   3  22       44.20       44.01      3.00 o 
   5   3  22     1170.48     1180.38     16.92 o 
   6   3  22       20.73       21.85      2.37 o 
   7   3  22      395.73      392.73     10.24 o 
   8   3  22       83.00       85.59      5.06 o 
   9   3  22       30.54       31.61      3.80 o 
  10   3  22      191.55      211.52      7.84 o 
  11   3  22     1269.00     1258.49     34.16 o 
  12   3  22      156.32      143.13      6.72 o 
  13   3  22      549.46      543.81     19.45 o 
   0   4  22      287.62      295.51     12.38 o 
   1   4  22      280.40      292.77     10.43 o 
   2   4  22      125.93      140.58      7.08 o 
   3   4  22      154.59      159.29      6.28 o 
   4   4  22      332.76      330.16     10.27 o 
   5   4  22      208.08      209.52      5.90 o 
   6   4  22      183.13      184.14      5.99 o 
   7   4  22      203.99      197.85      5.88 o 
   8   4  22      267.74      282.34      9.07 o 
   9   4  22      262.09      269.99      8.94 o 
  10   4  22        3.06        2.07      2.48 o 
  11   4  22      201.34      208.41      8.14 o 
   0   5  22      698.39      712.48     22.34 o 
   1   5  22       56.88       67.15      6.30 o 
   2   5  22      737.14      729.65     16.12 o 
   3   5  22       23.85       18.65      3.11 o 
   4   5  22      135.24      135.28      6.29 o 
   5   5  22      331.84      344.56     10.15 o 
   6   5  22      296.19      297.18      7.57 o 
   7   5  22       53.78       54.40      3.86 o 
   8   5  22      266.03      268.80      7.30 o 
   9   5  22      149.02      159.74      7.17 o 
   0   6  22      851.48      858.26     26.59 o 
   1   6  22      198.01      177.94      7.67 o 
   2   6  22       45.02       48.77      4.69 o 
   3   6  22      368.54      393.65     11.64 o 
   4   6  22      167.67      174.41     12.89 o 
   5   6  22      126.43      134.74      6.60 o 
   2   0  23     1420.42     1411.61     32.10 o 
   4   0  23     1117.48     1047.86     26.44 o 
   6   0  23       75.80       77.72      5.81 o 
   8   0  23       83.82       74.83      6.24 o 
  10   0  23      433.43      426.03     15.72 o 
  12   0  23      276.23      287.17     13.14 o 
   1   1  23      687.41      681.58     10.57 o 
   2   1  23      239.10      247.14      8.66 o 
   3   1  23       29.35       31.06      2.33 o 
   4   1  23      529.63      496.56     14.00 o 
   5   1  23      208.44      212.33      6.67 o 
   6   1  23      383.88      366.70      9.34 o 
   7   1  23     1278.35     1239.61     38.58 o 
   8   1  23      140.02      142.13      5.94 o 
   9   1  23      111.12      103.52      5.35 o 
  10   1  23       52.48       62.79     13.79 o 
  11   1  23       94.27       91.16      5.29 o 
  12   1  23      149.12      153.04      6.68 o 
  13   1  23      112.96      106.08     10.14 o 
   1   2  23       17.98       20.44      2.03 o 
   2   2  23      187.16      184.11      5.68 o 
   3   2  23      543.69      549.26      9.44 o 
   4   2  23      146.59      137.42      4.26 o 
   5   2  23      171.36      156.75      5.89 o 
   6   2  23     3225.07     3128.31     47.09 o 
   7   2  23      316.56      308.77      8.82 o 
   8   2  23      132.51      126.91      5.71 o 
   9   2  23      261.54      257.13      8.36 o 
  10   2  23      473.59      461.67     11.87 o 
  11   2  23        4.60        5.93      2.71 o 
  12   2  23      168.23      177.83     13.36 o 
  13   2  23       13.84       17.88      3.61 o 
   1   3  23      192.82      187.84      7.21 o 
   2   3  23      233.12      239.99     10.37 o 
   3   3  23      148.36      144.70      4.58 o 
   4   3  23     1020.08     1011.88     15.15 o 
   5   3  23      375.42      383.24     10.74 o 
   6   3  23       58.73       54.15      7.76 o 
   7   3  23      110.54      112.39      6.93 o 
   8   3  23      345.47      313.22     17.02 o 
   9   3  23       12.73       14.60      3.60 o 
  10   3  23       34.14       28.48      3.87 o 
  11   3  23      543.51      553.04     13.81 o 
  12   3  23      274.94      273.34     13.65 o 
   1   4  23     1596.39     1598.75     27.69 o 
   2   4  23      107.74       96.52      5.09 o 
   3   4  23       67.50       74.95      9.99 o 
   4   4  23       18.83       23.30      2.68 o 
   5   4  23     1015.73     1031.54     15.86 o 
   6   4  23        3.10        6.23      1.92 o 
   7   4  23      489.65      484.94     12.27 o 
   8   4  23      341.00      322.00      9.94 o 
   9   4  23      453.62      462.57     12.21 o 
  10   4  23        5.83        2.55      2.71 o 
   1   5  23       19.18       21.88      4.48 o 
   2   5  23       92.91       82.14      5.03 o 
   3   5  23      127.37      124.08      6.15 o 
   4   5  23      468.86      473.90     12.41 o 
   5   5  23      147.61      145.65      6.54 o 
   6   5  23       15.37       13.57      2.48 o 
   7   5  23       30.00       28.52      4.49 o 
   8   5  23      348.07      349.73     10.69 o 
   1   6  23       45.85       57.02      5.09 o 
   2   6  23       17.39       17.26      3.27 o 
   3   6  23      187.43      191.70     11.27 o 
   4   6  23      102.70      121.77      8.94 o 
   0   0  24     1800.09     1840.73     40.05 o 
   2   0  24      838.75      856.34     21.99 o 
   4   0  24       31.06       30.44      4.30 o 
   6   0  24       47.16       43.16      5.17 o 
   8   0  24      560.94      552.90     17.77 o 
  10   0  24        0.74        2.31      3.22 o 
  12   0  24      172.39      188.88     10.49 o 
   0   1  24     1513.42     1556.40     25.46 o 
   1   1  24     1042.70     1062.53     14.82 o 
   2   1  24       25.01       28.55      2.26 o 
   3   1  24      866.91      883.94     16.33 o 
   4   1  24      616.66      609.26     28.87 o 
   5   1  24      255.84      243.07      9.59 o 
   6   1  24       85.69       88.21      4.57 o 
   7   1  24      312.73      305.84     12.79 o 
   8   1  24      686.33      663.10     14.37 o 
   9   1  24      296.63      304.33      9.05 o 
  10   1  24      312.79      322.71      9.65 o 
  11   1  24       86.72       92.68      5.49 o 
  12   1  24      132.54      129.96      6.39 o 
  13   1  24      152.25      161.11      8.62 o 
   0   2  24      931.19      938.43     24.24 o 
   1   2  24      112.09      120.81      8.54 o 
   2   2  24        5.81        7.95      1.63 o 
   3   2  24       47.69       50.51      3.03 o 
   4   2  24       41.53       38.76      2.71 o 
   5   2  24       46.90       47.34      3.85 o 
   6   2  24        7.18        6.58      2.31 o 
   7   2  24      101.63       90.77      4.85 o 
   8   2  24      243.93      235.14      7.83 o 
   9   2  24      229.40      233.04     10.02 o 
  10   2  24      633.11      652.50     14.96 o 
  11   2  24      112.78      111.30      6.00 o 
  12   2  24       49.44       58.28      5.04 o 
   0   3  24      911.73      906.81     24.41 o 
   1   3  24      919.04      907.07     17.52 o 
   2   3  24      726.03      727.46     18.50 o 
   3   3  24      219.78      216.52      5.70 o 
   4   3  24       27.22       29.48      2.71 o 
   5   3  24      288.45      289.44      7.94 o 
   6   3  24      147.99      144.55      6.11 o 
   7   3  24      278.11      284.73     15.01 o 
   8   3  24       95.19       89.45      5.14 o 
   9   3  24      109.07      102.17      5.61 o 
  10   3  24      296.06      301.74     12.87 o 
  11   3  24        4.75        6.00      2.81 o 
   0   4  24      837.52      868.22     25.08 o 
   1   4  24      190.55      201.20      7.96 o 
   2   4  24       75.57       74.36      5.51 o 
   3   4  24      483.24      479.62     12.05 o 
   4   4  24      217.46      217.05      8.00 o 
   5   4  24      177.71      193.77      5.79 o 
   6   4  24       45.25       51.24      3.57 o 
   7   4  24      481.23      475.47     12.18 o 
   8   4  24      258.20      251.30      8.64 o 
   9   4  24      823.22      820.44     17.81 o 
  10   4  24      139.11      138.11      9.94 o 
   0   5  24       26.82       35.80      5.64 o 
   1   5  24      285.62      304.89      9.76 o 
   2   5  24      454.92      458.22     15.09 o 
   3   5  24      206.28      192.73     13.63 o 
   4   5  24       25.93       31.54      4.32 o 
   5   5  24      111.88      126.86      6.26 o 
   6   5  24       45.55       47.91      4.54 o 
   7   5  24      107.07      102.61      5.77 o 
   2   0  25      315.90      311.72     11.49 o 
   4   0  25     2912.99     2881.56     60.56 o 
   6   0  25     2164.74     2141.30     47.70 o 
   8   0  25       12.76       15.15      3.88 o 
  10   0  25      303.80      303.45     13.08 o 
  12   0  25       34.45       31.76      5.59 o 
   1   1  25      447.23      452.18      8.19 o 
   2   1  25      315.38      331.54      6.75 o 
   3   1  25      551.77      556.63     11.90 o 
   4   1  25       78.17       83.70      4.67 o 
   5   1  25       62.27       67.63      6.58 o 
   6   1  25      398.02      375.35      9.88 o 
   7   1  25       69.39       66.24      6.20 o 
   8   1  25      104.18      115.12      5.55 o 
   9   1  25      951.49      947.73     37.25 o 
  10   1  25      126.47      120.90      5.92 o 
  11   1  25      126.68      132.12      6.39 o 
  12   1  25       18.37       32.71     11.95 o 
   1   2  25      237.87      229.68      7.10 o 
   2   2  25     1470.35     1482.17     20.07 o 
   3   2  25       89.67       90.91      5.24 o 
   4   2  25      109.25      108.00      5.00 o 
   5   2  25      868.29      867.21     17.53 o 
   6   2  25      125.40      118.95      5.49 o 
   7   2  25      223.76      227.16      7.68 o 
   8   2  25      707.14      717.68     15.54 o 
   9   2  25       70.54       64.99      4.98 o 
  10   2  25      178.65      166.75      8.05 o 
  11   2  25      422.49      419.78     11.80 o 
   1   3  25       84.35       90.77      4.84 o 
   2   3  25      780.02      774.38     22.61 o 
   3   3  25       61.40       62.96      4.29 o 
   4   3  25      108.04      106.35      4.16 o 
   5   3  25       73.57       67.47      4.81 o 
   6   3  25      147.77      160.07      6.48 o 
   7   3  25      173.77      177.15      7.05 o 
   8   3  25      152.58      160.11     12.73 o 
   9   3  25       12.66       13.11      3.16 o 
  10   3  25      123.61      113.49      6.86 o 
   1   4  25      201.97      209.50      7.57 o 
   2   4  25       40.68       41.85      4.91 o 
   3   4  25      819.86      827.01     17.31 o 
   4   4  25      302.72      292.08      9.14 o 
   5   4  25      208.05      212.19     11.70 o 
   6   4  25       27.36       30.63      3.75 o 
   7   4  25       44.47       42.37      4.37 o 
   8   4  25      128.35      116.32      6.17 o 
   9   4  25      983.03      938.31     27.09 o 
   1   5  25       35.68       41.14      4.36 o 
   2   5  25      233.07      225.25      8.38 o 
   3   5  25        6.21        4.63      2.55 o 
   4   5  25      163.28      164.12      7.10 o 
   5   5  25       93.45       86.90      5.37 o 
   6   5  25      469.26      453.43     17.07 o 
   0   0  26       98.42       87.57      5.78 o 
   2   0  26     1117.16     1125.95     28.05 o 
   4   0  26       54.30       45.54      5.26 o 
   6   0  26       20.89       27.61      4.73 o 
   8   0  26        3.08        6.86      3.65 o 
  10   0  26      846.80      817.11     24.71 o 
   0   1  26     2361.63     2298.52     50.13 o 
   1   1  26      224.24      220.26      6.80 o 
   2   1  26        4.36        4.88      1.81 o 
   3   1  26      140.45      140.46      5.53 o 
   4   1  26      664.98      679.15     14.04 o 
   5   1  26      159.50      149.54      6.07 o 
   6   1  26       60.12       68.98      4.58 o 
   7   1  26      252.61      258.55      8.18 o 
   8   1  26       69.07       66.54      4.92 o 
   9   1  26      169.63      168.21     11.35 o 
  10   1  26       93.34       97.51      5.56 o 
  11   1  26      802.98      802.42     28.57 o 
   0   2  26       84.21       86.50      6.46 o 
   1   2  26      200.14      200.64      6.76 o 
   2   2  26      123.10      141.51      5.62 o 
   3   2  26      123.50      127.88      8.20 o 
   4   2  26       35.77       42.12      3.71 o 
   5   2  26      737.61      741.96     15.37 o 
   6   2  26        7.68        9.23      2.48 o 
   7   2  26      277.95      258.14      8.39 o 
   8   2  26      106.48      113.46      5.74 o 
   9   2  26       21.28       21.73      4.15 o 
  10   2  26      573.59      566.13     13.86 o 
  11   2  26       88.59      102.99      8.53 o 
   0   3  26      391.33      415.01     15.07 o 
   1   3  26        6.08        8.79      2.62 o 
   2   3  26       13.76       15.48      3.37 o 
   3   3  26      667.95      670.92     14.63 o 
   4   3  26      215.46      228.58      7.65 o 
   5   3  26      117.82      112.03     10.62 o 
   6   3  26       44.64       38.71      3.90 o 
   7   3  26       73.91       71.21      5.21 o 
   8   3  26      587.36      573.93     15.02 o 
   9   3  26      359.15      367.79     10.91 o 
  10   3  26       97.44      105.50      8.81 o 
   0   4  26      578.48      576.80     19.34 o 
   1   4  26      278.79      314.58      9.57 o 
   2   4  26       15.25       11.15      2.64 o 
   3   4  26      216.35      221.17     13.22 o 
   4   4  26      224.36      233.03      8.16 o 
   5   4  26       20.19       26.12      3.48 o 
   6   4  26        5.25        5.15      2.64 o 
   7   4  26      271.53      282.26      9.26 o 
   8   4  26      146.36      133.63      9.30 o 
   0   5  26       78.09       94.38      7.89 o 
   1   5  26       44.98       42.72     12.52 o 
   2   5  26       18.86       18.64      3.26 o 
   3   5  26      202.08      204.70      8.09 o 
   4   5  26      177.19      180.99     10.51 o 
   2   0  27      115.73      124.46      7.32 o 
   4   0  27     1110.83     1124.14     28.69 o 
   6   0  27     1903.29     1848.22     43.62 o 
   8   0  27      439.09      437.78     16.37 o 
  10   0  27      773.30      774.45     24.00 o 
   1   1  27      256.08      260.05      7.56 o 
   2   1  27       33.08       34.85      3.29 o 
   3   1  27      190.13      200.49      6.72 o 
   4   1  27      634.98      606.03     13.28 o 
   5   1  27      238.29      243.13      7.83 o 
   6   1  27       43.16       44.37      3.99 o 
   7   1  27      228.06      212.06      7.64 o 
   8   1  27       98.21      104.83      5.67 o 
   9   1  27      195.17      195.28     11.40 o 
  10   1  27       18.19       20.44      7.27 o 
   1   2  27      697.78      725.37     32.37 o 
   2   2  27      726.02      748.17     24.51 o 
   3   2  27      423.06      441.74     15.55 o 
   4   2  27       58.18       58.14      4.80 o 
   5   2  27       44.78       44.89      4.00 o 
   6   2  27       26.52       22.69      3.21 o 
   7   2  27      310.08      310.29     14.84 o 
   8   2  27      340.66      341.36     18.31 o 
   9   2  27       73.10       71.85      5.45 o 
  10   2  27      129.25      123.56      8.80 o 
   1   3  27       51.23       49.87      4.23 o 
   2   3  27      100.19      110.80      5.38 o 
   3   3  27      169.49      171.68      6.72 o 
   4   3  27      225.08      241.48     11.78 o 
   5   3  27       14.03       12.06      2.75 o 
   6   3  27      606.36      602.46     13.99 o 
   7   3  27      198.15      196.08      7.61 o 
   8   3  27      150.46      146.58      6.68 o 
   9   3  27      189.90      191.85     11.02 o 
   1   4  27      209.69      221.06      8.22 o 
   2   4  27       13.40       17.26      3.01 o 
   3   4  27      812.51      808.65     17.46 o 
   4   4  27       72.18       74.83      5.09 o 
   5   4  27      111.02       99.81      8.07 o 
   6   4  27       33.38       34.59      5.83 o 
   2   0  28      561.28      590.03     18.02 o 
   4   0  28       80.89       82.30      6.58 o 
   6   0  28       95.75      103.23      7.62 o 
   8   0  28      330.16      356.88     14.63 o 
  10   0  28       45.03       48.96      6.76 o 
   0   1  28       85.38       81.35      6.19 o 
   1   1  28      410.35      406.14     14.35 o 
   2   1  28      143.80      127.66      7.82 o 
   3   1  28      233.17      239.03     13.61 o 
   4   1  28       59.69       63.52      4.70 o 
   5   1  28      179.70      189.65      6.97 o 
   6   1  28       19.39       20.54      3.19 o 
   7   1  28      216.78      224.80      7.88 o 
   8   1  28     1193.07     1213.02     22.66 o 
   9   1  28      361.05      367.00     10.69 o 
   0   2  28      524.63      511.02     17.00 o 
   1   2  28       96.84      100.57      5.02 o 
   2   2  28       25.07       27.61      4.79 o 
   3   2  28      114.26      114.04      7.69 o 
   4   2  28       44.46       44.86      5.23 o 
   5   2  28      187.56      185.23      6.97 o 
   6   2  28       22.43       19.78      3.19 o 
   7   2  28       82.76       89.66      5.10 o 
   8   2  28      314.14      305.40      9.60 o 
   9   2  28       80.79       98.72      7.83 o 
   0   3  28      729.18      708.47     21.84 o 
   1   3  28      702.54      740.91     26.09 o 
   2   3  28      292.48      289.43      8.92 o 
   3   3  28       61.10       64.81      7.03 o 
   4   3  28       27.92       30.64      5.17 o 
   5   3  28      163.54      178.88     10.29 o 
   6   3  28       40.85       41.98      4.28 o 
   7   3  28       22.46       26.78      7.02 o 
   0   4  28      226.16      253.28     12.42 o 
   1   4  28       55.62       65.59      5.13 o 
   2   4  28      154.82      156.21     14.70 o 
   3   4  28      857.46      890.75     18.72 o 
   4   4  28       52.67       49.86      6.75 o 
   2   0  29     2195.41     2226.20     49.36 o 
   4   0  29      184.16      194.72      9.84 o 
   6   0  29       69.26       69.02      7.08 o 
   8   0  29      310.74      304.95     13.73 o 
   1   1  29      448.05      476.56     15.84 o 
   2   1  29       76.70       81.27      6.37 o 
   3   1  29       58.25       58.20      4.34 o 
   4   1  29        5.23        4.79      2.89 o 
   5   1  29       54.73       64.44      4.79 o 
   6   1  29      550.99      541.08     13.00 o 
   7   1  29      416.82      443.69     11.73 o 
   8   1  29      319.69      348.58     10.44 o 
   9   1  29      136.32      135.98      9.35 o 
   1   2  29      166.88      177.60      6.66 o 
   2   2  29        6.80        3.64      3.13 o 
   3   2  29      634.01      654.03     20.75 o 
   4   2  29       23.20       22.39      4.54 o 
   5   2  29       24.43       23.80      3.35 o 
   6   2  29      707.95      718.89     15.78 o 
   7   2  29       51.95       51.47      6.22 o 
   8   2  29        1.92        1.69      3.55 o 
   1   3  29      287.70      285.91      9.05 o 
   2   3  29      142.39      158.63     16.81 o 
   3   3  29       33.96       32.03      5.42 o 
   4   3  29      785.69      785.95     24.79 o 
   5   3  29      245.85      260.41     12.80 o 
   6   3  29       38.49       43.97      6.54 o 
   1   4  29      228.22      234.01      8.56 o 
   2   4  29      262.12      272.38      9.28 o 
   4   0  30      347.88      339.77     13.54 o 
   6   0  30      192.12      210.41     10.91 o 
   8   0  30      337.46      351.15     14.92 o 
   1   1  30      253.38      271.89     11.69 o 
   2   1  30       52.57       46.82      5.78 o 
   3   1  30      148.15      161.11      9.16 o 
   4   1  30      817.06      818.77     16.82 o 
   5   1  30       35.36       32.42      4.13 o 
   6   1  30      238.17      226.04      8.09 o 
   7   1  30      156.86      161.41      8.95 o 
   0   2  30      699.37      732.17     21.99 o 
   1   2  30      126.18      123.41      8.31 o 
   2   2  30       15.44       16.99      4.33 o 
   3   2  30      423.06      427.83     16.04 o 
   4   2  30       16.88       17.06      4.09 o 
   5   2  30        4.76        4.61      3.48 o 
   6   2  30      167.14      172.32     10.33 o 
   0   3  30      736.34      717.90     22.85 o 
   1   3  30       80.38       78.53      7.64 o 
   2   3  30      361.13      374.69     15.44 o 
   3   3  30      240.52      254.74     12.67 o 
   4   3  30      188.86      190.09     11.02 o 
   4   0  31      607.55      633.31     20.19 o 
   6   0  31     1451.96     1509.38     38.50 o 
   2   1  31       50.02       45.51      5.82 o 
   3   1  31      204.64      192.90     10.42 o 
   4   1  31       17.69       21.86      4.58 o 
   5   1  31       73.67       71.96      5.28 o 
   6   1  31        7.88        8.49      2.66 o 
   1   2  31      402.53      399.42     15.57 o 
   2   2  31       52.75       61.09      7.02 o 
   3   2  31       15.84       11.78      3.99 o 
   4   2  31       45.60       48.03      6.35 o 
   4   0  32        1.53       -1.38      2.77 o 
   3   1  32      186.92      201.54     10.62 o 
   4   1  32      118.81      121.04      8.52 o 
   1   2  32      279.29      288.87     12.90 o 
                                                 
